# Supplementary material for: Contrasting response of soil microbiomes to long-term fertilization in various highland cropping systems
Source: ISME Commun. 2023 Aug 18;3:81. doi: 10.1038/s43705-023-00286-w (PMC10439144; doi:10.1038/s43705-023-00286-w)
Supplement: Supplementary file 1 — Supplementary Material [file 43705_2023_286_MOESM1_ESM.xlsx]

## Sheet: AC-CK vs. P
ASVID	baseMean	log2FoldChange	lfcSE	stat	pvalue	padj	group	Kingdom	Phylum	Class	Order	Family	Genus	Species	S1_D0	S1_D1	S61_D0	S61_D1	S85_D0	S85_D1	S2_D0	S2_D1	S62_D0	S62_D1	S86_D0	S86_D1
ASV3273	14.0632	7.22817	2.10516	3.43354	0.000595744	0.0436765	up-regulated	k__Bacteria	p__Acidobacteriota	c__Vicinamibacteria	o__Vicinamibacterales	f__	g__	s__	0	0	0	0	0	0	22	22	52	0	39	39
ASV701	23.3358	7.95919	2.09227	3.80408	0.00014233	0.0135266	up-regulated	k__Bacteria	p__Acidobacteriota	c__Vicinamibacteria	o__Vicinamibacterales	f__	g__	s__	0	0	0	0	0	0	51	51	0	67	67	67
ASV409	24.1522	8.00847	2.37771	3.36814	0.000756764	0.0497912	up-regulated	k__Bacteria	p__Actinobacteriota	c__Thermoleophilia	o__Gaiellales	f__	g__	s__	0	0	0	0	0	0	0	0	86	77	67	67
ASV230	29.2532	8.28514	2.10159	3.94233	8.0694e-05	0.00796388	up-regulated	k__Bacteria	p__Actinobacteriota	c__Thermoleophilia	o__Gaiellales	f__	g__	s__	0	0	0	0	0	0	100	100	0	57	59	59
ASV1117	19.4298	7.69491	2.09498	3.67301	0.000239706	0.0212098	up-regulated	k__Bacteria	p__Actinobacteriota	c__Thermoleophilia	o__Solirubrobacterales	f__67-14	g__67-14	s__	0	0	0	0	0	0	64	64	0	36	43	43
ASV531	16.4757	21.7323	2.95285	7.35979	1.84206e-13	2.25083e-11	up-regulated	k__Bacteria	p__Proteobacteria	c__Gammaproteobacteria	o__Enterobacterales	f__Enterobacteriaceae	g__Escherichia-Shigella	s__	0	0	0	0	0	0	0	0	77	110	0	0
ASV28	16.2654	21.7158	2.94316	7.37841	1.60187e-13	2.08033e-11	up-regulated	k__Bacteria	p__GAL15	c__GAL15	o__GAL15	f__GAL15	g__GAL15	s__	0	0	0	0	0	0	0	0	0	0	114	114
ASV127	27.8984	22.4676	2.98026	7.53882	4.74234e-14	8.69204e-12	up-regulated	k__Bacteria	p__Gemmatimonadota	c__Gemmatimonadetes	o__Gemmatimonadales	f__Gemmatimonadaceae	g__	s__	0	0	0	0	0	0	0	0	128	189	0	0
ASV44	68.7605	9.518	2.11681	4.4964	6.91145e-06	0.000771077	up-regulated	k__Bacteria	p__Gemmatimonadota	c__Gemmatimonadetes	o__Gemmatimonadales	f__Gemmatimonadaceae	g__	s__	0	0	0	0	0	0	174	174	170	0	172	172
ASV488	18.1016	7.59248	1.83582	4.13573	3.53824e-05	0.00363165	up-regulated	k__Bacteria	p__Chloroflexi	c__KD4-96	o__KD4-96	f__KD4-96	g__KD4-96	s__	0	0	0	0	0	0	23	23	41	49	45	45
ASV4542	18.4885	21.8926	2.95983	7.39657	1.39749e-13	1.99444e-11	up-regulated	k__Bacteria	p__Gemmatimonadota	c__Longimicrobia	o__Longimicrobiales	f__Longimicrobiaceae	g__YC-ZSS-LKJ147	s__	0	0	0	0	0	0	0	0	126	78	0	0
ASV108	30.9641	8.3668	2.39993	3.48626	0.000489818	0.0392773	up-regulated	k__Bacteria	p__Proteobacteria	c__Gammaproteobacteria	o__Burkholderiales	f__Nitrosomonadaceae	g__MND1	s__	0	0	0	0	0	0	0	0	158	97	55	55
ASV2493	7.33439	6.28889	1.8668	3.3688	0.000754963	0.0497912	up-regulated	k__Bacteria	p__Proteobacteria	c__Alphaproteobacteria	o__Rhizobiales	f__Rhizobiaceae	g__Allorhizobium-Neorhizobium-Pararhizobium-Rhizobium	s__[Pseudomonas]_geniculata	0	0	0	0	0	0	18	18	16	11	14	14
ASV77	16.1228	21.7082	2.94276	7.37679	1.62145e-13	2.08033e-11	up-regulated	k__Bacteria	p__Methylomirabilota	c__Methylomirabilia	o__Rokubacteriales	f__Rokubacteriales	g__Rokubacteriales	s__	0	0	0	0	0	0	0	0	0	0	113	113
ASV615	8.92107	6.57188	1.90974	3.44124	0.000579055	0.0436765	up-regulated	k__Bacteria	p__Chloroflexi	c__Anaerolineae	o__SBR1031	f__SBR1031	g__SBR1031	s__	0	0	0	0	0	0	26	26	15	2	22	22
ASV1560	33.4848	8.47965	2.40413	3.52712	0.000420107	0.034774	up-regulated	k__Bacteria	p__Proteobacteria	c__Alphaproteobacteria	o__Sphingomonadales	f__Sphingomonadaceae	g__	s__	0	0	0	0	0	0	78	78	169	58	0	0
ASV1903	13.8079	7.2017	2.12591	3.38759	0.000705104	0.0488999	up-regulated	k__Bacteria	p__Proteobacteria	c__Gammaproteobacteria	o__Steroidobacterales	f__Steroidobacteraceae	g__Steroidobacter	s__	0	0	0	0	0	0	55	55	31	0	14	14
ASV5157	14.1244	21.5204	2.94921	7.29701	2.94243e-13	3.43195e-11	up-regulated	k__Bacteria	p__Acidobacteriota	c__Holophagae	o__Subgroup_7	f__Subgroup_7	g__Subgroup_7	s__	0	0	0	0	0	0	0	0	102	53	0	0
ASV728	21.861	7.86467	1.82578	4.30757	1.65056e-05	0.00176472	up-regulated	k__Bacteria	p__Acidobacteriota	c__Holophagae	o__Subgroup_7	f__Subgroup_7	g__Subgroup_7	s__	0	0	0	0	0	0	39	39	59	34	50	50
ASV317	33.551	8.48272	2.38873	3.55114	0.000383561	0.0328073	up-regulated	k__Bacteria	p__Acidobacteriota	c__Vicinamibacteria	o__Vicinamibacterales	f__Vicinamibacteraceae	g__Vicinamibacteraceae	s__	0	0	0	0	0	0	0	0	101	130	92	92
ASV2208	21.7957	-7.94843	2.12532	-3.73987	0.000184115	0.0168728	down-regulated	k__Bacteria	p__Gemmatimonadota	c__Gemmatimonadetes	o__Gemmatimonadales	f__Gemmatimonadaceae	g__	s__	50	81	0	36	12	77	0	0	0	0	0	0
ASV5060	13.2079	-7.2259	2.10204	-3.43756	0.00058697	0.0436765	down-regulated	k__Bacteria	p__Gemmatimonadota	c__Gemmatimonadetes	o__Gemmatimonadales	f__Gemmatimonadaceae	g__	s__	28	24	19	31	0	55	0	0	0	0	0	0
ASV4290	23.4147	-8.05189	2.37546	-3.38962	0.0006999	0.0488999	down-regulated	k__Bacteria	p__Myxococcota	c__Polyangia	o__Haliangiales	f__Haliangiaceae	g__Haliangium	s__	0	0	45	80	105	51	0	0	0	0	0	0
ASV8435	14.0369	-21.8554	2.95486	-7.39642	1.39906e-13	1.99444e-11	down-regulated	k__Bacteria	p__Proteobacteria	c__Gammaproteobacteria	o__Cellvibrionales	f__Halieaceae	g__OM60(NOR5)_clade	s__	141	20	0	0	0	0	0	0	0	0	0	0
ASV540	18.1158	-22.7256	2.95689	-7.68565	1.52219e-14	3.55084e-12	down-regulated	k__Bacteria	p__Firmicutes	c__Clostridia	o__Lachnospirales	f__Lachnospiraceae	g__Blautia	s__Blautia_wexlerae	162	45	0	0	0	0	0	0	0	0	0	0
ASV537	38.4191	-23.7475	2.992	-7.93699	2.07144e-15	2.98921e-12	down-regulated	k__Bacteria	p__Firmicutes	c__Clostridia	o__Lachnospirales	f__Lachnospiraceae	g__Agathobacter	s__[Eubacterium]_rectale	191	242	0	0	0	0	0	0	0	0	0	0
ASV4421	26.1461	-23.2178	2.96562	-7.82899	4.91803e-15	3.15491e-12	down-regulated	k__Bacteria	p__Gemmatimonadota	c__Longimicrobia	o__Longimicrobiales	f__Longimicrobiaceae	g__YC-ZSS-LKJ147	s__	0	0	0	0	146	175	0	0	0	0	0	0
ASV1748	13.51	-21.8754	2.93672	-7.44894	9.40937e-14	1.54506e-11	down-regulated	k__Bacteria	p__Myxococcota	c__Myxococcia	o__Myxococcales	f__Myxococcaceae	g__	s__	52	0	0	0	0	113	0	0	0	0	0	0
ASV1977	15.914	-22.5491	2.94478	-7.65732	1.89848e-14	3.7473e-12	down-regulated	k__Bacteria	p__Nitrospirota	c__Nitrospiria	o__Nitrospirales	f__Nitrospiraceae	g__Nitrospira	s__	70	109	0	0	0	0	0	0	0	0	0	0
ASV3142	30.326	-23.4249	2.97652	-7.86989	3.54967e-15	3.03615e-12	down-regulated	k__Bacteria	p__Acidobacteriota	c__Blastocatellia	o__Pyrinomonadales	f__Pyrinomonadaceae	g__RB41	s__	0	0	206	150	0	0	0	0	0	0	0	0
ASV4771	20.0278	-22.861	2.96291	-7.71573	1.20293e-14	3.55084e-12	down-regulated	k__Bacteria	p__Proteobacteria	c__Alphaproteobacteria	o__Rhizobiales	f__Rhizobiaceae	g__Mesorhizobium	s__	183	46	0	0	0	0	0	0	0	0	0	0
ASV4604	18.7372	-22.7725	2.95777	-7.69921	1.36913e-14	3.55084e-12	down-regulated	k__Bacteria	p__Proteobacteria	c__Alphaproteobacteria	o__Rhodobacterales	f__Rhodobacteraceae	g__	s__	165	49	0	0	0	0	0	0	0	0	0	0
ASV476	39.708	-22.2958	2.99441	-7.44583	9.63402e-14	1.54506e-11	down-regulated	k__Bacteria	p__Firmicutes	c__Clostridia	o__Oscillospirales	f__Ruminococcaceae	g__Faecalibacterium	s__	184	263	0	0	0	0	0	0	0	0	0	0
ASV1506	22.6372	-23.02	2.97039	-7.74981	9.20289e-15	3.53156e-12	down-regulated	k__Bacteria	p__Firmicutes	c__Clostridia	o__Oscillospirales	f__Ruminococcaceae	g__Subdoligranulum	s__	211	48	0	0	0	0	0	0	0	0	0	0
ASV1723	40.1084	-23.7982	3.00391	-7.92239	2.32986e-15	2.98921e-12	down-regulated	k__Bacteria	p__Firmicutes	c__Clostridia	o__Oscillospirales	f__Ruminococcaceae	g__CAG-352	s__	402	58	0	0	0	0	0	0	0	0	0	0
ASV3575	19.0858	-22.7732	2.96969	-7.66853	1.73984e-14	3.72037e-12	down-regulated	k__Bacteria	p__Acidobacteriota	c__Holophagae	o__Subgroup_7	f__Subgroup_7	g__Subgroup_7	s__	194	25	0	0	0	0	0	0	0	0	0	0
ASV2752	21.2252	-22.9172	2.95813	-7.74717	9.3965e-15	3.53156e-12	down-regulated	k__Bacteria	p__Proteobacteria	c__Gammaproteobacteria	o__Steroidobacterales	f__Woeseiaceae	g__Woeseia	s__	100	139	0	0	0	0	0	0	0	0	0	0
ASV3601	17.4912	-22.6763	2.94803	-7.69202	1.4483e-14	3.55084e-12	down-regulated	k__Bacteria	p__Proteobacteria	c__Gammaproteobacteria	o__Steroidobacterales	f__Woeseiaceae	g__Woeseia	s__	109	89	0	0	0	0	0	0	0	0	0	0
ASV3067	20.4248	-22.8874	2.95551	-7.744	9.63403e-15	3.53156e-12	down-regulated	k__Bacteria	p__Proteobacteria	c__Gammaproteobacteria	o__Steroidobacterales	f__Woeseiaceae	g__Woeseia	s__	122	109	0	0	0	0	0	0	0	0	0	0

## Sheet: AC-CK vs. NPM
ASVID	baseMean	log2FoldChange	lfcSE	stat	pvalue	padj	group	Kingdom	Phylum	Class	Order	Family	Genus	Species	S1_D0	S1_D1	S61_D0	S61_D1	S85_D0	S85_D1	S3_D0	S3_D1	S63_D0	S63_D1	S87_D0	S87_D1
ASV7750	14.3453	21.5616	2.91621	7.39369	1.42814e-13	1.44994e-11	up-regulated	k__Bacteria	p__Patescibacteria	c__Parcubacteria	o__	f__	g__	s__	0	0	0	0	0	0	0	0	0	0	109	66
ASV1656	8.79334	6.56811	1.84338	3.56307	0.000366538	0.0105706	up-regulated	k__Bacteria	p__Chloroflexi	c__Anaerolineae	o__Ardenticatenales	f__	g__	s__	0	0	0	0	0	0	16	31	15	15	20	13
ASV3916	13.5827	7.19531	2.34061	3.07412	0.00211124	0.0354137	up-regulated	k__Bacteria	p__Acidobacteriota	c__Vicinamibacteria	o__Vicinamibacterales	f__	g__	s__	0	0	0	0	0	0	0	36	37	37	59	0
ASV7291	13.2128	7.15541	2.35129	3.04319	0.00234088	0.0365963	up-regulated	k__Bacteria	p__Acidobacteriota	c__Vicinamibacteria	o__Vicinamibacterales	f__	g__	s__	0	0	0	0	0	0	0	0	23	23	70	47
ASV2732	19.3217	7.70376	2.35038	3.27767	0.00104669	0.0210319	up-regulated	k__Bacteria	p__Acidobacteriota	c__Vicinamibacteria	o__Vicinamibacterales	f__	g__	s__	0	0	0	0	0	0	74	83	42	42	0	0
ASV4489	10.7628	6.85975	2.34527	2.92492	0.00344541	0.0455219	up-regulated	k__Bacteria	p__Acidobacteriota	c__Vicinamibacteria	o__Vicinamibacterales	f__	g__	s__	0	0	0	0	0	0	0	0	43	43	13	37
ASV3387	31.5129	8.40937	2.65257	3.17028	0.00152293	0.0277145	up-regulated	k__Bacteria	p__Acidobacteriota	c__Vicinamibacteria	o__Vicinamibacterales	f__	g__	s__	0	0	0	0	0	0	165	0	0	0	102	110
ASV5173	11.3186	6.932	2.08248	3.32872	0.000872448	0.0180963	up-regulated	k__Bacteria	p__Acidobacteriota	c__Vicinamibacteria	o__Vicinamibacterales	f__	g__	s__	0	0	0	0	0	0	25	0	26	26	40	21
ASV445	13.2173	7.15587	2.08892	3.42564	0.000613353	0.0151687	up-regulated	k__Bacteria	p__Acidobacteriota	c__	o__	f__	g__	s__	0	0	0	0	0	0	21	0	22	22	45	53
ASV1630	12.0737	7.02526	2.34479	2.99612	0.00273443	0.040265	up-regulated	k__Bacteria	p__Actinobacteriota	c__Acidimicrobiia	o__	f__	g__	s__	0	0	0	0	0	0	50	22	0	0	28	48
ASV955	15.2577	7.36309	1.82629	4.03173	5.53678e-05	0.00254297	up-regulated	k__Bacteria	p__Actinobacteriota	c__Acidimicrobiia	o__Microtrichales	f__	g__	s__	0	0	0	0	0	0	32	24	47	47	18	22
ASV394	16.6882	7.49231	2.34435	3.1959	0.00139396	0.0259179	up-regulated	k__Bacteria	p__Actinobacteriota	c__Actinobacteria	o__	f__	g__	s__	0	0	0	0	0	0	45	41	0	0	58	62
ASV1016	21.6968	7.87111	2.63191	2.99065	0.00278384	0.0402779	up-regulated	k__Bacteria	p__Actinobacteriota	c__Actinobacteria	o__	f__	g__	s__	0	0	0	0	0	0	0	92	0	0	64	122
ASV361	9.75391	6.71765	2.33484	2.87714	0.00401299	0.0484724	up-regulated	k__Bacteria	p__Actinobacteriota	c__Actinobacteria	o__Frankiales	f__	g__	s__	0	0	0	0	0	0	0	0	31	31	28	32
ASV345	18.4886	7.64018	1.82958	4.17591	2.96796e-05	0.00163577	up-regulated	k__Bacteria	p__Actinobacteriota	c__	o__	f__	g__	s__	0	0	0	0	0	0	23	17	35	35	54	66
ASV1907	18.4071	7.63371	1.82303	4.18739	2.82185e-05	0.00160098	up-regulated	k__Bacteria	p__Proteobacteria	c__Alphaproteobacteria	o__Rhizobiales	f__	g__	s__	0	0	0	0	0	0	67	48	30	30	27	25
ASV1532	9.74467	6.71653	2.07556	3.236	0.00121215	0.0232594	up-regulated	k__Bacteria	p__Actinobacteriota	c__Acidimicrobiia	o__	f__	g__	s__	0	0	0	0	0	0	0	29	23	23	20	29
ASV2082	14.3796	7.27761	2.34398	3.10481	0.00190401	0.0330887	up-regulated	k__Bacteria	p__Actinobacteriota	c__Actinobacteria	o__0319-7L14	f__0319-7L14	g__0319-7L14	s__	0	0	0	0	0	0	0	0	59	59	32	30
ASV2754	10.9882	6.88951	1.8237	3.77778	0.000158235	0.00554975	up-regulated	k__Bacteria	p__Actinobacteriota	c__Actinobacteria	o__0319-7L14	f__0319-7L14	g__0319-7L14	s__	0	0	0	0	0	0	20	22	21	21	24	29
ASV3531	13.4127	7.17722	1.81855	3.94667	7.92459e-05	0.00332316	up-regulated	k__Bacteria	p__Acidobacteriota	c__Blastocatellia	o__11-24	f__11-24	g__11-24	s__	0	0	0	0	0	0	18	33	25	25	32	35
ASV5845	12.1708	7.0369	1.8235	3.859	0.000113852	0.00430629	up-regulated	k__Bacteria	p__Proteobacteria	c__Gammaproteobacteria	o__Burkholderiales	f__A21b	g__A21b	s__	0	0	0	0	0	0	28	32	23	23	28	17
ASV5737	13.8958	7.22796	1.8448	3.91801	8.92826e-05	0.00358804	up-regulated	k__Bacteria	p__Bdellovibrionota	c__Bdellovibrionia	o__Bdellovibrionales	f__Bdellovibrionaceae	g__Bdellovibrio	s__	0	0	0	0	0	0	34	13	18	18	51	36
ASV3931	11.9495	7.01074	2.08156	3.36803	0.000757081	0.0162268	up-regulated	k__Bacteria	p__Myxococcota	c__Polyangia	o__Polyangiales	f__BIrii41	g__BIrii41	s__	0	0	0	0	0	0	15	36	39	39	0	23
ASV2685	9.36982	6.65952	1.83218	3.63475	0.000278252	0.00865723	up-regulated	k__Bacteria	p__Myxococcota	c__Polyangia	o__Polyangiales	f__BIrii41	g__BIrii41	s__	0	0	0	0	0	0	22	18	19	19	21	17
ASV5180	18.9957	7.67904	1.8293	4.19781	2.69506e-05	0.00157538	up-regulated	k__Bacteria	p__Acidobacteriota	c__Blastocatellia	o__Blastocatellales	f__Blastocatellaceae	g__	s__	0	0	0	0	0	0	50	20	27	27	68	40
ASV2263	17.0318	7.52188	2.0723	3.62973	0.000283714	0.00868706	up-regulated	k__Bacteria	p__Proteobacteria	c__Gammaproteobacteria	o__CCD24	f__CCD24	g__CCD24	s__	0	0	0	0	0	0	41	54	41	41	0	38
ASV4827	10.516	6.82589	2.34476	2.91113	0.00360122	0.0457889	up-regulated	k__Bacteria	p__Verrucomicrobiota	c__Verrucomicrobiae	o__Chthoniobacterales	f__Chthoniobacteraceae	g__Candidatus_Udaeobacter	s__	0	0	0	0	0	0	40	32	0	0	40	16
ASV531	28.2456	8.25151	2.08666	3.9544	7.67261e-05	0.00328899	up-regulated	k__Bacteria	p__Proteobacteria	c__Gammaproteobacteria	o__Enterobacterales	f__Enterobacteriaceae	g__Escherichia-Shigella	s__	0	0	0	0	0	0	59	0	50	50	89	99
ASV6841	10.0433	6.75991	2.34183	2.8866	0.00389428	0.0481543	up-regulated	k__Bacteria	p__Bacteroidota	c__Bacteroidia	o__Sphingobacteriales	f__env.OPS_17	g__env.OPS_17	s__	0	0	0	0	0	0	20	42	0	0	20	45
ASV1399	17.2344	7.5389	1.83586	4.10647	4.01754e-05	0.00203943	up-regulated	k__Bacteria	p__Actinobacteriota	c__Actinobacteria	o__Frankiales	f__Frankiaceae	g__Jatrophihabitans	s__	0	0	0	0	0	0	40	31	21	21	23	80
ASV28	24.8567	8.06713	2.63929	3.05656	0.00223896	0.0356939	up-regulated	k__Bacteria	p__GAL15	c__GAL15	o__GAL15	f__GAL15	g__GAL15	s__	0	0	0	0	0	0	76	0	115	115	0	0
ASV46	30.7328	8.37329	2.67117	3.13469	0.00172036	0.0304456	up-regulated	k__Bacteria	p__GAL15	c__GAL15	o__GAL15	f__GAL15	g__GAL15	s__	0	0	0	0	0	0	0	22	0	0	192	166
ASV98	31.3582	8.40241	2.36899	3.54683	0.000389901	0.0108967	up-regulated	k__Bacteria	p__Gemmatimonadota	c__Gemmatimonadetes	o__Gemmatimonadales	f__Gemmatimonadaceae	g__	s__	0	0	0	0	0	0	66	87	0	0	62	180
ASV127	77.1365	9.70095	1.80457	5.37577	7.62581e-08	7.00485e-06	up-regulated	k__Bacteria	p__Gemmatimonadota	c__Gemmatimonadetes	o__Gemmatimonadales	f__Gemmatimonadaceae	g__	s__	0	0	0	0	0	0	134	63	174	174	247	158
ASV10	95.5233	23.6598	3.00347	7.87749	3.34036e-15	1.61152e-12	up-regulated	k__Bacteria	p__Gemmatimonadota	c__Gemmatimonadetes	o__Gemmatimonadales	f__Gemmatimonadaceae	g__	s__	0	0	0	0	0	0	0	0	0	0	500	690
ASV44	60.2401	9.34424	1.79583	5.20329	1.95789e-07	1.71671e-05	up-regulated	k__Bacteria	p__Gemmatimonadota	c__Gemmatimonadetes	o__Gemmatimonadales	f__Gemmatimonadaceae	g__	s__	0	0	0	0	0	0	148	82	102	102	175	132
ASV3951	18.4546	7.63748	2.08737	3.6589	0.000253303	0.00814368	up-regulated	k__Bacteria	p__Gemmatimonadota	c__Gemmatimonadetes	o__Gemmatimonadales	f__Gemmatimonadaceae	g__	s__	0	0	0	0	0	0	53	35	60	60	20	0
ASV4883	14.4615	7.28597	2.07167	3.51695	0.000436532	0.0113793	up-regulated	k__Bacteria	p__Gemmatimonadota	c__Gemmatimonadetes	o__Gemmatimonadales	f__Gemmatimonadaceae	g__	s__	0	0	0	0	0	0	0	45	38	38	28	35
ASV2616	35.3234	8.57421	2.0869	4.10859	3.98082e-05	0.00203943	up-regulated	k__Bacteria	p__Gemmatimonadota	c__Gemmatimonadetes	o__Gemmatimonadales	f__Gemmatimonadaceae	g__	s__	0	0	0	0	0	0	85	115	100	100	0	45
ASV1765	20.0494	7.75719	2.07868	3.73179	0.000190124	0.00632325	up-regulated	k__Bacteria	p__Gemmatimonadota	c__Gemmatimonadetes	o__Gemmatimonadales	f__Gemmatimonadaceae	g__	s__	0	0	0	0	0	0	43	62	60	60	0	28
ASV2724	37.4926	8.66016	2.09178	4.14009	3.4717e-05	0.00186025	up-regulated	k__Bacteria	p__Gemmatimonadota	c__Gemmatimonadetes	o__Gemmatimonadales	f__Gemmatimonadaceae	g__	s__	0	0	0	0	0	0	114	91	111	111	0	41
ASV896	86.8966	5.11563	1.74377	2.93366	0.00334986	0.0455062	up-regulated	k__Bacteria	p__Gemmatimonadota	c__Gemmatimonadetes	o__Gemmatimonadales	f__Gemmatimonadaceae	g__	s__	0	0	0	11	18	0	401	172	174	174	44	69
ASV2095	12.2015	7.04032	2.34112	3.00725	0.00263627	0.0397294	up-regulated	k__Bacteria	p__Myxococcota	c__Polyangia	o__Haliangiales	f__Haliangiaceae	g__Haliangium	s__	0	0	0	0	0	0	36	0	33	33	45	0
ASV4580	23.0567	7.95855	2.35724	3.37622	0.000734895	0.0161092	up-regulated	k__Bacteria	p__Bacteroidota	c__Bacteroidia	o__Cytophagales	f__Hymenobacteraceae	g__Adhaeribacter	s__	0	0	0	0	0	0	94	0	54	54	74	0
ASV3319	6.71207	6.17817	1.85451	3.33144	0.000863994	0.0180963	up-regulated	k__Bacteria	p__Proteobacteria	c__Alphaproteobacteria	o__Rhizobiales	f__Hyphomicrobiaceae	g__Pedomicrobium	s__	0	0	0	0	0	0	17	14	13	13	15	11
ASV4431	14.584	21.5847	2.91419	7.40675	1.2943e-13	1.38706e-11	up-regulated	k__Bacteria	p__Actinobacteriota	c__Acidimicrobiia	o__IMCC26256	f__IMCC26256	g__IMCC26256	s__	0	0	0	0	0	0	0	0	92	92	0	0
ASV488	10.2845	6.79399	2.10037	3.23467	0.00121783	0.0232594	up-regulated	k__Bacteria	p__Chloroflexi	c__KD4-96	o__KD4-96	f__KD4-96	g__KD4-96	s__	0	0	0	0	0	0	45	39	13	13	0	18
ASV3376	10.3211	6.79908	2.33637	2.9101	0.00361316	0.0457889	up-regulated	k__Bacteria	p__Latescibacterota	c__Latescibacterota	o__Latescibacterota	f__Latescibacterota	g__Latescibacterota	s__	0	0	0	0	0	0	30	31	0	0	29	38
ASV1234	9.76342	6.71904	2.3374	2.87458	0.00404565	0.0484724	up-regulated	k__Bacteria	p__Latescibacterota	c__Latescibacterota	o__Latescibacterota	f__Latescibacterota	g__Latescibacterota	s__	0	0	0	0	0	0	21	0	36	36	0	29
ASV632	10.3214	6.79922	2.33664	2.90983	0.00361622	0.0457889	up-regulated	k__Bacteria	p__Latescibacterota	c__Latescibacterota	o__Latescibacterota	f__Latescibacterota	g__Latescibacterota	s__	0	0	0	0	0	0	0	0	27	27	34	41
ASV2825	19.1842	7.69339	2.34976	3.27412	0.00105991	0.021078	up-regulated	k__Bacteria	p__Elusimicrobiota	c__Lineage_IIa	o__Lineage_IIa	f__Lineage_IIa	g__Lineage_IIa	s__	0	0	0	0	0	0	86	46	52	52	0	0
ASV2264	13.0179	7.13394	2.35442	3.03002	0.00244535	0.0371423	up-regulated	k__Bacteria	p__Gemmatimonadota	c__Longimicrobia	o__Longimicrobiales	f__Longimicrobiaceae	g__YC-ZSS-LKJ147	s__	0	0	0	0	0	0	32	0	57	57	14	0
ASV2325	9.68386	6.70724	2.34011	2.86621	0.00415424	0.0485668	up-regulated	k__Bacteria	p__Gemmatimonadota	c__Longimicrobia	o__Longimicrobiales	f__Longimicrobiaceae	g__	s__	0	0	0	0	0	0	0	0	39	39	24	19
ASV1110	12.7539	7.10436	2.07934	3.41664	0.000633995	0.0153639	up-regulated	k__Bacteria	p__Actinobacteriota	c__MB-A2-108	o__MB-A2-108	f__MB-A2-108	g__MB-A2-108	s__	0	0	0	0	0	0	41	38	26	26	26	0
ASV1414	23.0783	7.96012	2.3517	3.38483	0.000712218	0.0159906	up-regulated	k__Bacteria	p__Actinobacteriota	c__MB-A2-108	o__MB-A2-108	f__MB-A2-108	g__MB-A2-108	s__	0	0	0	0	0	0	0	0	65	65	59	101
ASV803	62.3169	9.39315	1.80899	5.19248	2.07506e-07	1.74034e-05	up-regulated	k__Bacteria	p__Bacteroidota	c__Bacteroidia	o__Cytophagales	f__Microscillaceae	g__	s__	0	0	0	0	0	0	214	108	154	154	59	80
ASV108	59.1219	9.31721	1.80979	5.14823	2.6295e-07	2.11346e-05	up-regulated	k__Bacteria	p__Proteobacteria	c__Gammaproteobacteria	o__Burkholderiales	f__Nitrosomonadaceae	g__MND1	s__	0	0	0	0	0	0	95	62	99	99	233	139
ASV2878	7.13673	6.26667	2.10264	2.98039	0.00287885	0.040833	up-regulated	k__Bacteria	p__Proteobacteria	c__Gammaproteobacteria	o__Burkholderiales	f__Nitrosomonadaceae	g__IS-44	s__	0	0	0	0	0	0	34	17	12	12	0	13
ASV2452	5.85153	5.98048	1.8788	3.18313	0.00145692	0.0267658	up-regulated	k__Bacteria	p__Nitrospirota	c__Nitrospiria	o__Nitrospirales	f__Nitrospiraceae	g__Nitrospira	s__	0	0	0	0	0	0	12	9	18	18	6	10
ASV1423	6.108	6.042	2.09979	2.87743	0.00400934	0.0484724	up-regulated	k__Bacteria	p__Nitrospirota	c__Nitrospiria	o__Nitrospirales	f__Nitrospiraceae	g__Nitrospira	s__	0	0	0	0	0	0	21	14	15	15	10	0
ASV1838	12.9896	7.13054	2.10536	3.38685	0.000707009	0.0159906	up-regulated	k__Bacteria	p__Proteobacteria	c__Gammaproteobacteria	o__Burkholderiales	f__Oxalobacteraceae	g__Massilia	s__Massilia_timonae	0	0	0	0	0	0	59	23	15	15	44	0
ASV4490	15.3697	7.37387	1.82717	4.03568	5.44436e-05	0.00254297	up-regulated	k__Bacteria	p__Verrucomicrobiota	c__Verrucomicrobiae	o__Pedosphaerales	f__Pedosphaeraceae	g__Pedosphaeraceae	s__	0	0	0	0	0	0	18	44	28	28	19	58
ASV1177	12.7977	7.10942	2.08776	3.40529	0.000660948	0.0157403	up-regulated	k__Bacteria	p__Actinobacteriota	c__Actinobacteria	o__Pseudonocardiales	f__Pseudonocardiaceae	g__Pseudonocardia	s__	0	0	0	0	0	0	12	0	35	35	35	42
ASV734	46.5704	8.9729	2.39067	3.7533	0.000174525	0.00590629	up-regulated	k__Bacteria	p__Acidobacteriota	c__Blastocatellia	o__Pyrinomonadales	f__Pyrinomonadaceae	g__RB41	s__	0	0	0	0	0	0	84	77	0	0	277	129
ASV2137	7.94034	6.42084	2.09434	3.06581	0.00217084	0.0355765	up-regulated	k__Bacteria	p__Acidobacteriota	c__Blastocatellia	o__Pyrinomonadales	f__Pyrinomonadaceae	g__RB41	s__	0	0	0	0	0	0	14	0	19	19	12	35
ASV160	10.1924	6.78111	2.33511	2.90398	0.00368458	0.0458551	up-regulated	k__Bacteria	p__Acidobacteriota	c__Blastocatellia	o__Pyrinomonadales	f__Pyrinomonadaceae	g__RB41	s__	0	0	0	0	0	0	26	36	33	33	0	0
ASV518	463.078	12.2867	1.98241	6.19787	5.72335e-10	5.52017e-08	up-regulated	k__Bacteria	p__Acidobacteriota	c__Blastocatellia	o__Pyrinomonadales	f__Pyrinomonadaceae	g__RB41	s__	0	0	0	0	0	0	224	247	117	117	4077	774
ASV5023	12.9458	7.12596	2.34462	3.03928	0.00237145	0.0365963	up-regulated	k__Bacteria	p__Acidobacteriota	c__Blastocatellia	o__Pyrinomonadales	f__Pyrinomonadaceae	g__RB41	s__	0	0	0	0	0	0	29	25	0	0	49	57
ASV2839	23.4938	7.98583	2.07967	3.83995	0.000123061	0.00456509	up-regulated	k__Bacteria	p__Acidobacteriota	c__Blastocatellia	o__Pyrinomonadales	f__Pyrinomonadaceae	g__RB41	s__	0	0	0	0	0	0	47	75	66	66	39	0
ASV5090	24.2343	8.03055	2.37746	3.37779	0.000730709	0.0161092	up-regulated	k__Bacteria	p__Acidobacteriota	c__Blastocatellia	o__Pyrinomonadales	f__Pyrinomonadaceae	g__RB41	s__	0	0	0	0	0	0	0	0	29	29	136	105
ASV2106	33.0345	8.47744	2.10872	4.02018	5.81539e-05	0.00254952	up-regulated	k__Bacteria	p__Acidobacteriota	c__Blastocatellia	o__Pyrinomonadales	f__Pyrinomonadaceae	g__RB41	s__	0	0	0	0	0	0	172	41	77	77	0	36
ASV3727	29.8621	8.33181	1.80772	4.60902	4.04579e-06	0.000269115	up-regulated	k__Bacteria	p__Acidobacteriota	c__Blastocatellia	o__Pyrinomonadales	f__Pyrinomonadaceae	g__RB41	s__	0	0	0	0	0	0	50	52	56	56	109	45
ASV7874	6.72854	6.18194	2.1089	2.93136	0.0033748	0.0455219	up-regulated	k__Bacteria	p__Acidobacteriota	c__Blastocatellia	o__Pyrinomonadales	f__Pyrinomonadaceae	g__RB41	s__	0	0	0	0	0	0	24	10	10	10	0	30
ASV4107	16.0136	7.43254	2.10339	3.53359	0.000409954	0.010989	up-regulated	k__Bacteria	p__Acidobacteriota	c__Blastocatellia	o__Pyrinomonadales	f__Pyrinomonadaceae	g__RB41	s__	0	0	0	0	0	0	52	0	21	21	75	23
ASV593	20.8568	7.81401	1.81294	4.31012	1.63163e-05	0.00104914	up-regulated	k__Bacteria	p__Acidobacteriota	c__Blastocatellia	o__Pyrinomonadales	f__Pyrinomonadaceae	g__RB41	s__	0	0	0	0	0	0	41	27	35	35	60	60
ASV2580	14.6237	7.30195	2.07402	3.52067	0.000430458	0.0113747	up-regulated	k__Bacteria	p__Gemmatimonadota	c__S0134_terrestrial_group	o__S0134_terrestrial_group	f__S0134_terrestrial_group	g__S0134_terrestrial_group	s__	0	0	0	0	0	0	35	39	42	42	0	26
ASV8100	8.0636	6.44295	2.09504	3.07534	0.00210262	0.0354137	up-regulated	k__Bacteria	p__Gemmatimonadota	c__S0134_terrestrial_group	o__S0134_terrestrial_group	f__S0134_terrestrial_group	g__S0134_terrestrial_group	s__	0	0	0	0	0	0	35	22	13	13	0	17
ASV1580	14.0999	7.2492	2.34013	3.09778	0.00194977	0.0335813	up-regulated	k__Bacteria	p__Chloroflexi	c__Dehalococcoidia	o__S085	f__S085	g__S085	s__	0	0	0	0	0	0	54	45	38	38	0	0
ASV2393	19.3195	7.70341	2.11247	3.64664	0.000265687	0.00840182	up-regulated	k__Bacteria	p__Bacteroidota	c__Bacteroidia	o__Chitinophagales	f__Saprospiraceae	g__	s__	0	0	0	0	0	0	111	51	26	26	20	0
ASV615	8.58283	6.53327	1.92364	3.3963	0.000683031	0.0158743	up-regulated	k__Bacteria	p__Chloroflexi	c__Anaerolineae	o__SBR1031	f__SBR1031	g__SBR1031	s__	0	0	0	0	0	0	12	2	16	16	11	51
ASV2962	20.4237	7.78374	2.34945	3.31301	0.000922971	0.0187412	up-regulated	k__Bacteria	p__Proteobacteria	c__Gammaproteobacteria	o__Burkholderiales	f__SC-I-84	g__SC-I-84	s__	0	0	0	0	0	0	71	0	68	68	0	45
ASV1533	10.2606	6.79068	2.33611	2.90684	0.00365104	0.0457889	up-regulated	k__Bacteria	p__Actinobacteriota	c__Thermoleophilia	o__Solirubrobacterales	f__Solirubrobacteraceae	g__	s__	0	0	0	0	0	0	25	0	35	35	0	33
ASV2899	21.9557	7.88796	2.64091	2.98683	0.00281883	0.0402779	up-regulated	k__Bacteria	p__Proteobacteria	c__Alphaproteobacteria	o__Sphingomonadales	f__Sphingomonadaceae	g__Sphingomonas	s__	0	0	0	0	0	0	75	0	0	0	136	50
ASV1991	18.3886	21.9081	2.92404	7.49242	6.76148e-14	7.67229e-12	up-regulated	k__Bacteria	p__Acidobacteriota	c__Subgroup_18	o__Subgroup_18	f__Subgroup_18	g__Subgroup_18	s__	0	0	0	0	0	0	0	0	116	116	0	0
ASV838	22.254	7.90757	2.10483	3.75686	0.000172058	0.00590629	up-regulated	k__Bacteria	p__Acidobacteriota	c__Subgroup_18	o__Subgroup_18	f__Subgroup_18	g__Subgroup_18	s__	0	0	0	0	0	0	16	0	40	40	93	86
ASV2359	6.64534	6.16424	2.08893	2.95091	0.00316837	0.0440579	up-regulated	k__Bacteria	p__Acidobacteriota	c__Subgroup_25	o__Subgroup_25	f__Subgroup_25	g__Subgroup_25	s__	0	0	0	0	0	0	16	23	15	15	0	15
ASV7004	13.3798	7.17367	2.33979	3.06595	0.00216979	0.0355765	up-regulated	k__Bacteria	p__Acidobacteriota	c__Subgroup_5	o__Subgroup_5	f__Subgroup_5	g__Subgroup_5	s__	0	0	0	0	0	0	0	0	50	50	28	40
ASV4147	18.1898	7.61668	2.3451	3.24792	0.00116252	0.0226516	up-regulated	k__Bacteria	p__Acidobacteriota	c__Holophagae	o__Subgroup_7	f__Subgroup_7	g__Subgroup_7	s__	0	0	0	0	0	0	50	45	66	66	0	0
ASV3515	13.2042	7.15481	2.33575	3.06318	0.00218999	0.0355765	up-regulated	k__Bacteria	p__Acidobacteriota	c__Holophagae	o__Subgroup_7	f__Subgroup_7	g__Subgroup_7	s__	0	0	0	0	0	0	0	44	48	48	0	30
ASV2793	26.4016	8.15404	2.37729	3.42997	0.000603651	0.0151226	up-regulated	k__Bacteria	p__Acidobacteriota	c__Holophagae	o__Subgroup_7	f__Subgroup_7	g__Subgroup_7	s__	0	0	0	0	0	0	176	63	40	40	0	0
ASV1885	19.282	7.70082	2.3552	3.26972	0.00107655	0.0211905	up-regulated	k__Bacteria	p__Acidobacteriota	c__Holophagae	o__Subgroup_7	f__Subgroup_7	g__Subgroup_7	s__	0	0	0	0	0	0	40	31	85	85	0	0
ASV1726	17.1128	7.52852	2.62376	2.86937	0.00411293	0.0485668	up-regulated	k__Bacteria	p__Acidobacteriota	c__Holophagae	o__Subgroup_7	f__Subgroup_7	g__Subgroup_7	s__	0	0	0	0	0	0	69	0	70	70	0	0
ASV1549	13.0349	7.13561	2.34758	3.03957	0.00236918	0.0365963	up-regulated	k__Bacteria	p__Acidobacteriota	c__Holophagae	o__Subgroup_7	f__Subgroup_7	g__Subgroup_7	s__	0	0	0	0	0	0	63	0	32	32	29	0
ASV4874	11.8482	6.99839	2.08083	3.36326	0.000770269	0.016328	up-regulated	k__Bacteria	p__Acidobacteriota	c__Holophagae	o__Subgroup_7	f__Subgroup_7	g__Subgroup_7	s__	0	0	0	0	0	0	27	48	29	29	0	17
ASV728	16.9799	7.51748	2.07566	3.62173	0.000292641	0.00882039	up-regulated	k__Bacteria	p__Acidobacteriota	c__Holophagae	o__Subgroup_7	f__Subgroup_7	g__Subgroup_7	s__	0	0	0	0	0	0	34	29	51	51	0	49
ASV5125	17.3745	7.55037	2.62659	2.87459	0.00404547	0.0484724	up-regulated	k__Bacteria	p__Acidobacteriota	c__Thermoanaerobaculia	o__Thermoanaerobaculales	f__Thermoanaerobaculaceae	g__Subgroup_10	s__	0	0	0	0	0	0	92	0	59	59	0	0
ASV1702	19.6611	7.72887	2.63906	2.92864	0.00340448	0.0455219	up-regulated	k__Bacteria	p__Acidobacteriota	c__Thermoanaerobaculia	o__Thermoanaerobaculales	f__Thermoanaerobaculaceae	g__Subgroup_10	s__	0	0	0	0	0	0	103	114	0	0	0	28
ASV1001	12.088	7.02703	2.34397	2.99792	0.00271832	0.040265	up-regulated	k__Bacteria	p__Chloroflexi	c__TK10	o__TK10	f__TK10	g__TK10	s__	0	0	0	0	0	0	0	0	28	28	61	32
ASV1211	29.9806	8.33753	1.80343	4.62315	3.77963e-06	0.000265201	up-regulated	k__Bacteria	p__Acidobacteriota	c__Vicinamibacteria	o__Vicinamibacterales	f__Vicinamibacteraceae	g__Vicinamibacteraceae	s__	0	0	0	0	0	0	55	52	52	52	101	58
ASV2438	35.8223	8.59434	1.81731	4.72915	2.2546e-06	0.000167274	up-regulated	k__Bacteria	p__Acidobacteriota	c__Vicinamibacteria	o__Vicinamibacterales	f__Vicinamibacteraceae	g__Vicinamibacteraceae	s__	0	0	0	0	0	0	119	86	37	37	94	67
ASV707	13.4372	7.17983	1.83516	3.91238	9.13918e-05	0.00359785	up-regulated	k__Bacteria	p__Acidobacteriota	c__Vicinamibacteria	o__Vicinamibacterales	f__Vicinamibacteraceae	g__Vicinamibacteraceae	s__	0	0	0	0	0	0	26	27	16	16	29	54
ASV3138	23.8756	8.00909	2.35521	3.40059	0.000672412	0.0158181	up-regulated	k__Bacteria	p__Acidobacteriota	c__Vicinamibacteria	o__Vicinamibacterales	f__Vicinamibacteraceae	g__Vicinamibacteraceae	s__	0	0	0	0	0	0	72	101	0	0	44	82
ASV600	20.1471	7.76402	1.83271	4.23636	2.27177e-05	0.00141362	up-regulated	k__Bacteria	p__Acidobacteriota	c__Vicinamibacteria	o__Vicinamibacterales	f__Vicinamibacteraceae	g__Vicinamibacteraceae	s__	0	0	0	0	0	0	35	44	22	22	86	39
ASV317	34.1281	8.52452	2.09245	4.07394	4.6225e-05	0.00228636	up-regulated	k__Bacteria	p__Acidobacteriota	c__Vicinamibacteria	o__Vicinamibacterales	f__Vicinamibacteraceae	g__Vicinamibacteraceae	s__	0	0	0	0	0	0	49	0	105	105	47	120
ASV1084	17.1101	7.5285	2.62574	2.86719	0.00414139	0.0485668	up-regulated	k__Bacteria	p__Acidobacteriota	c__Vicinamibacteria	o__Vicinamibacterales	f__Vicinamibacteraceae	g__Vicinamibacteraceae	s__	0	0	0	0	0	0	50	115	0	0	0	54
ASV2237	26.5985	8.16481	2.35927	3.46073	0.00053871	0.0136733	up-regulated	k__Bacteria	p__Acidobacteriota	c__Vicinamibacteria	o__Vicinamibacterales	f__Vicinamibacteraceae	g__Vicinamibacteraceae	s__	0	0	0	0	0	0	79	66	0	0	114	66
ASV3330	33.3958	-8.55789	2.41426	-3.54473	0.000393017	0.0108967	down-regulated	k__Bacteria	p__Bacteroidota	c__Bacteroidia	o__	f__	g__	s__	16	0	268	71	0	37	0	0	0	0	0	0
ASV4870	9.86068	-6.798	2.33873	-2.90671	0.00365255	0.0457889	down-regulated	k__Bacteria	p__Acidobacteriota	c__Vicinamibacteria	o__Vicinamibacterales	f__	g__	s__	41	0	0	31	28	17	0	0	0	0	0	0
ASV3659	18.7735	-7.72681	2.08485	-3.70617	0.00021042	0.00687966	down-regulated	k__Bacteria	p__Acidobacteriota	c__Vicinamibacteria	o__Vicinamibacterales	f__	g__	s__	60	24	52	33	49	0	0	0	0	0	0	0
ASV3275	13.5409	-7.25549	2.3491	-3.08863	0.00201083	0.0343264	down-regulated	k__Bacteria	p__Desulfobacterota	c__	o__	f__	g__	s__	48	65	0	0	26	20	0	0	0	0	0	0
ASV7371	8.44579	-6.57449	2.09323	-3.14084	0.00168466	0.0300899	down-regulated	k__Bacteria	p__Proteobacteria	c__Gammaproteobacteria	o__Burkholderiales	f__A21b	g__A21b	s__	32	0	15	13	27	13	0	0	0	0	0	0
ASV3518	10.5633	-6.89726	2.08146	-3.31366	0.000920828	0.0187412	down-regulated	k__Bacteria	p__Bacteroidota	c__Bacteroidia	o__Chitinophagales	f__Chitinophagaceae	g__	s__	28	0	27	26	30	14	0	0	0	0	0	0
ASV2650	12.5231	-7.1428	2.34459	-3.0465	0.0023152	0.0365963	down-regulated	k__Bacteria	p__Bacteroidota	c__Bacteroidia	o__Chitinophagales	f__Chitinophagaceae	g__	s__	65	0	27	0	32	24	0	0	0	0	0	0
ASV2704	13.2736	-7.22684	2.07557	-3.48186	0.000497941	0.012807	down-regulated	k__Bacteria	p__Proteobacteria	c__Gammaproteobacteria	o__Burkholderiales	f__Comamonadaceae	g__	s__	25	28	41	0	37	27	0	0	0	0	0	0
ASV2289	19.8319	-7.80608	2.64824	-2.94765	0.00320202	0.0441192	down-regulated	k__Bacteria	p__Gemmatimonadota	c__Gemmatimonadetes	o__Gemmatimonadales	f__Gemmatimonadaceae	g__	s__	0	166	0	0	22	48	0	0	0	0	0	0
ASV4518	12.1761	-7.10213	1.83247	-3.87571	0.000106316	0.00410167	down-regulated	k__Bacteria	p__Gemmatimonadota	c__Gemmatimonadetes	o__Gemmatimonadales	f__Gemmatimonadaceae	g__	s__	38	20	25	24	22	14	0	0	0	0	0	0
ASV7747	9.45633	-6.73768	2.34711	-2.87063	0.00409657	0.0485668	down-regulated	k__Bacteria	p__Gemmatimonadota	c__Gemmatimonadetes	o__Gemmatimonadales	f__Gemmatimonadaceae	g__	s__	0	0	41	17	42	13	0	0	0	0	0	0
ASV2101	11.3332	-6.99864	2.35452	-2.97242	0.00295459	0.0416015	down-regulated	k__Bacteria	p__Gemmatimonadota	c__Gemmatimonadetes	o__Gemmatimonadales	f__Gemmatimonadaceae	g__Gemmatimonas	s__	43	0	54	24	0	11	0	0	0	0	0	0
ASV4415	14.458	-7.35009	2.36061	-3.11365	0.00184791	0.0324056	down-regulated	k__Bacteria	p__Actinobacteriota	c__Actinobacteria	o__Frankiales	f__Geodermatophilaceae	g__	s__	14	54	0	79	0	24	0	0	0	0	0	0
ASV3711	11.6052	-7.03313	2.078	-3.38457	0.000712905	0.0159906	down-regulated	k__Bacteria	p__Myxococcota	c__Polyangia	o__Haliangiales	f__Haliangiaceae	g__Haliangium	s__	23	0	19	38	34	25	0	0	0	0	0	0
ASV1951	14.9811	-7.4014	2.07751	-3.56264	0.000367149	0.0105706	down-regulated	k__Bacteria	p__Myxococcota	c__Polyangia	o__Haliangiales	f__Haliangiaceae	g__Haliangium	s__	42	40	22	0	44	30	0	0	0	0	0	0
ASV4290	23.2461	-8.03533	2.35276	-3.41527	0.000637177	0.0153639	down-regulated	k__Bacteria	p__Myxococcota	c__Polyangia	o__Haliangiales	f__Haliangiaceae	g__Haliangium	s__	0	0	45	80	105	51	0	0	0	0	0	0
ASV8435	14.1924	-22.3856	2.92926	-7.64207	2.13754e-14	2.57708e-12	down-regulated	k__Bacteria	p__Proteobacteria	c__Gammaproteobacteria	o__Cellvibrionales	f__Halieaceae	g__OM60(NOR5)_clade	s__	141	20	0	0	0	0	0	0	0	0	0	0
ASV1303	17.1484	-22.6391	2.9203	-7.7523	9.02412e-15	1.61152e-12	down-regulated	k__Bacteria	p__Actinobacteriota	c__Acidimicrobiia	o__IMCC26256	f__IMCC26256	g__IMCC26256	s__	79	117	0	0	0	0	0	0	0	0	0	0
ASV1012	9.17968	-6.69495	2.34039	-2.86061	0.00422825	0.0491343	down-regulated	k__Bacteria	p__Chloroflexi	c__KD4-96	o__KD4-96	f__KD4-96	g__KD4-96	s__	0	45	0	15	22	29	0	0	0	0	0	0
ASV540	18.2205	-22.654	2.93029	-7.73098	1.06723e-14	1.61152e-12	down-regulated	k__Bacteria	p__Firmicutes	c__Clostridia	o__Lachnospirales	f__Lachnospiraceae	g__Blautia	s__Blautia_wexlerae	162	45	0	0	0	0	0	0	0	0	0	0
ASV537	37.907	-22.8951	2.96233	-7.72875	1.08604e-14	1.61152e-12	down-regulated	k__Bacteria	p__Firmicutes	c__Clostridia	o__Lachnospirales	f__Lachnospiraceae	g__Agathobacter	s__[Eubacterium]_rectale	191	242	0	0	0	0	0	0	0	0	0	0
ASV3099	11.95	-7.07505	2.09967	-3.36961	0.000752759	0.0162268	down-regulated	k__Bacteria	p__Latescibacterota	c__Latescibacterota	o__Latescibacterota	f__Latescibacterota	g__Latescibacterota	s__	20	15	33	56	15	0	0	0	0	0	0	0
ASV1442	22.6435	-7.99758	2.08579	-3.83432	0.000125915	0.00458282	down-regulated	k__Bacteria	p__Latescibacterota	c__Latescibacterota	o__Latescibacterota	f__Latescibacterota	g__Latescibacterota	s__	0	27	44	60	41	107	0	0	0	0	0	0
ASV2401	14.2404	-7.3284	2.074	-3.53346	0.000410164	0.010989	down-regulated	k__Bacteria	p__Latescibacterota	c__Latescibacterota	o__Latescibacterota	f__Latescibacterota	g__Latescibacterota	s__	28	36	0	35	25	48	0	0	0	0	0	0
ASV3308	25.8429	-8.18805	2.08415	-3.92872	8.5399e-05	0.00350499	down-regulated	k__Bacteria	p__Elusimicrobiota	c__Lineage_IIa	o__Lineage_IIa	f__Lineage_IIa	g__Lineage_IIa	s__	39	40	70	95	0	64	0	0	0	0	0	0
ASV3670	15.5423	-7.45431	2.10388	-3.54312	0.000395421	0.0108967	down-regulated	k__Bacteria	p__Gemmatimonadota	c__Longimicrobia	o__Longimicrobiales	f__Longimicrobiaceae	g__YC-ZSS-LKJ147	s__	36	17	64	13	51	0	0	0	0	0	0	0
ASV4421	25.166	-23.1615	2.93426	-7.89349	2.93855e-15	1.61152e-12	down-regulated	k__Bacteria	p__Gemmatimonadota	c__Longimicrobia	o__Longimicrobiales	f__Longimicrobiaceae	g__YC-ZSS-LKJ147	s__	0	0	0	0	146	175	0	0	0	0	0	0
ASV1904	10.6166	-6.90464	2.34032	-2.95029	0.00317473	0.0440579	down-regulated	k__Bacteria	p__Bacteroidota	c__Bacteroidia	o__Cytophagales	f__Microscillaceae	g__	s__	0	22	25	54	0	26	0	0	0	0	0	0
ASV594	13.0641	-7.20375	2.35222	-3.06253	0.00219471	0.0355765	down-regulated	k__Bacteria	p__Bacteroidota	c__Bacteroidia	o__Cytophagales	f__Microscillaceae	g__	s__	55	59	0	0	20	19	0	0	0	0	0	0
ASV2215	16.3042	-7.52339	2.35459	-3.1952	0.00139734	0.0259179	down-regulated	k__Bacteria	p__Bacteroidota	c__Bacteroidia	o__Cytophagales	f__Microscillaceae	g__Ohtaekwangia	s__	37	0	34	92	27	0	0	0	0	0	0	0
ASV786	43.8722	-8.95162	1.79202	-4.99528	5.87505e-07	4.53319e-05	down-regulated	k__Bacteria	p__Myxococcota	c__Polyangia	o__MSB-4B10	f__MSB-4B10	g__MSB-4B10	s__	78	103	90	72	64	118	0	0	0	0	0	0
ASV191	20.4036	-7.84711	2.62559	-2.98871	0.00280161	0.0402779	down-regulated	k__Bacteria	p__NB1-j	c__NB1-j	o__NB1-j	f__NB1-j	g__NB1-j	s__	77	88	0	0	0	80	0	0	0	0	0	0
ASV5485	13.8794	-22.3543	2.91111	-7.67898	1.60363e-14	2.06227e-12	down-regulated	k__Bacteria	p__Proteobacteria	c__Gammaproteobacteria	o__Burkholderiales	f__Nitrosomonadaceae	g__Ellin6067	s__	71	0	88	0	0	0	0	0	0	0	0	0
ASV2561	11.3296	-6.99837	2.33529	-2.99679	0.0027284	0.040265	down-regulated	k__Bacteria	p__Proteobacteria	c__Gammaproteobacteria	o__Burkholderiales	f__Nitrosomonadaceae	g__Ellin6067	s__	33	0	44	27	0	31	0	0	0	0	0	0
ASV536	32.3501	-8.51216	2.09268	-4.06758	4.75032e-05	0.00229084	down-regulated	k__Bacteria	p__Proteobacteria	c__Gammaproteobacteria	o__Burkholderiales	f__Nitrosomonadaceae	g__MND1	s__	36	78	0	91	47	144	0	0	0	0	0	0
ASV2172	28.0408	-8.30578	1.79804	-4.61935	3.84947e-06	0.000265201	down-regulated	k__Bacteria	p__Proteobacteria	c__Gammaproteobacteria	o__Burkholderiales	f__Nitrosomonadaceae	g__MND1	s__	67	57	53	61	44	50	0	0	0	0	0	0
ASV1977	15.6581	-22.5142	2.91664	-7.71921	1.17057e-14	1.61288e-12	down-regulated	k__Bacteria	p__Nitrospirota	c__Nitrospiria	o__Nitrospirales	f__Nitrospiraceae	g__Nitrospira	s__	70	109	0	0	0	0	0	0	0	0	0	0
ASV1639	12.4183	-7.13092	2.33265	-3.05701	0.0022356	0.0356939	down-regulated	k__Bacteria	p__Verrucomicrobiota	c__Verrucomicrobiae	o__Pedosphaerales	f__Pedosphaeraceae	g__Pedosphaeraceae	s__	0	38	0	39	32	42	0	0	0	0	0	0
ASV1783	17.83	-7.65268	1.81352	-4.2198	2.44523e-05	0.00147402	down-regulated	k__Bacteria	p__Verrucomicrobiota	c__Verrucomicrobiae	o__Pedosphaerales	f__Pedosphaeraceae	g__Pedosphaeraceae	s__	35	32	19	45	34	49	0	0	0	0	0	0
ASV4771	20.1622	-22.7693	2.9362	-7.75468	8.85638e-15	1.61152e-12	down-regulated	k__Bacteria	p__Proteobacteria	c__Alphaproteobacteria	o__Rhizobiales	f__Rhizobiaceae	g__Mesorhizobium	s__	183	46	0	0	0	0	0	0	0	0	0	0
ASV9020	6.15142	-6.11689	2.10459	-2.90645	0.00365551	0.0457889	down-regulated	k__Bacteria	p__Proteobacteria	c__Gammaproteobacteria	o__Xanthomonadales	f__Rhodanobacteraceae	g__Ahniella	s__	20	21	11	11	0	9	0	0	0	0	0	0
ASV4604	18.8332	-22.7659	2.93105	-7.76716	8.02635e-15	1.61152e-12	down-regulated	k__Bacteria	p__Proteobacteria	c__Alphaproteobacteria	o__Rhodobacterales	f__Rhodobacteraceae	g__	s__	165	49	0	0	0	0	0	0	0	0	0	0
ASV2170	18.6295	-7.71568	2.62912	-2.9347	0.00333871	0.0455062	down-regulated	k__Bacteria	p__Methylomirabilota	c__Methylomirabilia	o__Rokubacteriales	f__Rokubacteriales	g__Rokubacteriales	s__	103	46	64	0	0	0	0	0	0	0	0	0
ASV1506	22.8092	-23.0252	2.94354	-7.82231	5.18647e-15	1.61152e-12	down-regulated	k__Bacteria	p__Firmicutes	c__Clostridia	o__Oscillospirales	f__Ruminococcaceae	g__Subdoligranulum	s__	211	48	0	0	0	0	0	0	0	0	0	0
ASV1723	40.5485	-23.8076	2.982	-7.98376	1.41937e-15	1.61152e-12	down-regulated	k__Bacteria	p__Firmicutes	c__Clostridia	o__Oscillospirales	f__Ruminococcaceae	g__CAG-352	s__	402	58	0	0	0	0	0	0	0	0	0	0
ASV2503	9.57065	-6.75522	2.34545	-2.88013	0.00397506	0.0484724	down-regulated	k__Bacteria	p__Bacteroidota	c__Bacteroidia	o__Chitinophagales	f__Saprospiraceae	g__	s__	22	0	11	39	0	45	0	0	0	0	0	0
ASV2494	23.2271	-8.03403	2.64665	-3.03555	0.00240099	0.0367581	down-regulated	k__Bacteria	p__Bacteroidota	c__Bacteroidia	o__Chitinophagales	f__Saprospiraceae	g__	s__	0	0	42	177	54	0	0	0	0	0	0	0
ASV3379	30.9932	-8.45026	2.09941	-4.02506	5.69618e-05	0.00254952	down-regulated	k__Bacteria	p__Bacteroidota	c__Bacteroidia	o__Chitinophagales	f__Saprospiraceae	g__	s__	27	0	110	54	125	55	0	0	0	0	0	0
ASV2509	20.6612	-7.86522	2.62809	-2.99275	0.00276475	0.0402779	down-regulated	k__Bacteria	p__Proteobacteria	c__Alphaproteobacteria	o__Sphingomonadales	f__Sphingomonadaceae	g__Sphingomonas	s__	0	0	98	94	0	56	0	0	0	0	0	0
ASV3500	15.406	-7.44154	2.35094	-3.16534	0.00154899	0.0279253	down-regulated	k__Bacteria	p__Proteobacteria	c__Gammaproteobacteria	o__Steroidobacterales	f__Steroidobacteraceae	g__Steroidobacter	s__	51	64	42	20	0	0	0	0	0	0	0	0
ASV3575	19.3083	-22.8014	2.94349	-7.74639	9.45424e-15	1.61152e-12	down-regulated	k__Bacteria	p__Acidobacteriota	c__Holophagae	o__Subgroup_7	f__Subgroup_7	g__Subgroup_7	s__	194	25	0	0	0	0	0	0	0	0	0	0
ASV3465	18.2416	-7.68537	2.62589	-2.92676	0.00342509	0.0455219	down-regulated	k__Bacteria	p__Acidobacteriota	c__Holophagae	o__Subgroup_7	f__Subgroup_7	g__Subgroup_7	s__	96	0	60	0	55	0	0	0	0	0	0	0
ASV1601	15.7017	-7.46916	2.07854	-3.59346	0.000326318	0.00968412	down-regulated	k__Bacteria	p__Proteobacteria	c__Gammaproteobacteria	o__Burkholderiales	f__Sutterellaceae	g__	s__	40	0	56	32	32	26	0	0	0	0	0	0
ASV1623	11.244	-6.98733	1.82477	-3.82916	0.000128581	0.0045932	down-regulated	k__Bacteria	p__Acidobacteriota	c__Thermoanaerobaculia	o__Thermoanaerobaculales	f__Thermoanaerobaculaceae	g__Subgroup_10	s__	22	26	24	23	20	18	0	0	0	0	0	0
ASV5195	17.6889	-7.64095	2.62422	-2.91171	0.00359459	0.0457889	down-regulated	k__Bacteria	p__Proteobacteria	c__Gammaproteobacteria	o__Burkholderiales	f__TRA3-20	g__TRA3-20	s__	59	59	85	0	0	0	0	0	0	0	0	0
ASV2752	20.9157	-22.8971	2.9294	-7.81634	5.43821e-15	1.61152e-12	down-regulated	k__Bacteria	p__Proteobacteria	c__Gammaproteobacteria	o__Steroidobacterales	f__Woeseiaceae	g__Woeseia	s__	100	139	0	0	0	0	0	0	0	0	0	0
ASV3601	17.3641	-22.6556	2.92038	-7.75777	8.64333e-15	1.61152e-12	down-regulated	k__Bacteria	p__Proteobacteria	c__Gammaproteobacteria	o__Steroidobacterales	f__Woeseiaceae	g__Woeseia	s__	109	89	0	0	0	0	0	0	0	0	0	0
ASV3067	20.251	-22.8671	2.9274	-7.8114	5.65555e-15	1.61152e-12	down-regulated	k__Bacteria	p__Proteobacteria	c__Gammaproteobacteria	o__Steroidobacterales	f__Woeseiaceae	g__Woeseia	s__	122	109	0	0	0	0	0	0	0	0	0	0
ASV495	15.8581	-7.48364	2.33885	-3.19971	0.00137564	0.0259179	down-regulated	k__Bacteria	p__Proteobacteria	c__Gammaproteobacteria	o__Xanthomonadales	f__Xanthomonadaceae	g__Lysobacter	s__	0	32	0	53	59	49	0	0	0	0	0	0
ASV3213	9.75095	-6.78214	2.33248	-2.90769	0.00364104	0.0457889	down-regulated	k__Bacteria	p__Proteobacteria	c__Gammaproteobacteria	o__Xanthomonadales	f__Xanthomonadaceae	g__Lysobacter	s__	0	34	0	23	25	37	0	0	0	0	0	0

## Sheet: WC-CK vs. P
ASVID	baseMean	log2FoldChange	lfcSE	stat	pvalue	padj	group	Kingdom	Phylum	Class	Order	Family	Genus	Species	S30_D0	S30_D1	S54_D0	S54_D1	S78_D0	S78_D1	S33_D0	S33_D1	S57_D0	S57_D1	S81_D0	S81_D1
ASV3553	19.3004	22.023	3.00467	7.32957	2.30893e-13	3.17785e-10	up-regulated	k__Bacteria	p__Firmicutes	c__Clostridia	o__Christensenellales	f__Christensenellaceae	g__Christensenellaceae_R-7_group	s__	0	0	86	159	0	0	0	0	0	0	0	0
ASV141	13.8961	-22.3057	3.00519	-7.42239	1.15024e-13	2.62741e-10	down-regulated	k__Bacteria	p__Firmicutes	c__Bacilli	o__Paenibacillales	f__Paenibacillaceae	g__Paenibacillus	s__	0	0	0	0	0	0	0	89	0	0	0	80
ASV3628	13.7864	-22.2655	3.00521	-7.40899	1.27266e-13	2.62741e-10	down-regulated	k__Bacteria	p__Acidobacteriota	c__Thermoanaerobaculia	o__Thermoanaerobaculales	f__Thermoanaerobaculaceae	g__Subgroup_10	s__	0	0	0	0	0	0	0	0	0	73	0	96
ASV123	102.925	-10.1314	2.24915	-4.50453	6.652e-06	0.00686652	down-regulated	k__Bacteria	p__Myxococcota	c__bacteriap25	o__bacteriap25	f__bacteriap25	g__bacteriap25	s__	0	0	0	0	0	0	0	80	118	222	694	123

## Sheet: WC-CK vs. NP
ASVID	baseMean	log2FoldChange	lfcSE	stat	pvalue	padj	group	Kingdom	Phylum	Class	Order	Family	Genus	Species	S29_D0	S29_D1	S53_D0	S53_D1	S77_D0	S77_D1	S33_D0	S33_D1	S57_D0	S57_D1	S81_D0	S81_D1
ASV189	15.8843	21.6778	3.00494	7.21404	5.43156e-13	8.15337e-11	up-regulated	k__Bacteria	p__Acidobacteriota	c__Vicinamibacteria	o__Vicinamibacterales	f__	g__	s__	138	0	83	0	0	0	0	0	0	0	0	0
ASV1598	19.3731	21.9535	3.00462	7.30658	2.74025e-13	4.6276e-11	up-regulated	k__Bacteria	p__Actinobacteriota	c__Actinobacteria	o__Frankiales	f__	g__	s__	0	91	0	0	114	0	0	0	0	0	0	0
ASV4766	12.3452	21.3269	3.00545	7.09607	1.28353e-12	1.57641e-10	up-regulated	k__Bacteria	p__Actinobacteriota	c__Actinobacteria	o__Frankiales	f__	g__	s__	0	139	0	0	0	17	0	0	0	0	0	0
ASV1493	21.2765	22.0834	3.00449	7.35012	1.98025e-13	3.82188e-11	up-regulated	k__Bacteria	p__Actinobacteriota	c__Thermoleophilia	o__Solirubrobacterales	f__67-14	g__67-14	s__	0	103	0	0	123	0	0	0	0	0	0	0
ASV3433	16.8586	7.47807	2.19768	3.40271	0.000667199	0.0474414	up-regulated	k__Bacteria	p__Gemmatimonadota	c__Gemmatimonadetes	o__Gemmatimonadales	f__Gemmatimonadaceae	g__	s__	84	0	53	23	28	27	0	0	0	0	0	0
ASV1877	13.384	21.4399	3.00527	7.13411	9.74164e-13	1.3161e-10	up-regulated	k__Bacteria	p__Gemmatimonadota	c__Gemmatimonadetes	o__Gemmatimonadales	f__Gemmatimonadaceae	g__	s__	149	0	35	0	0	0	0	0	0	0	0	0
ASV2099	21.9849	7.86085	1.91315	4.10884	3.97646e-05	0.00413246	up-regulated	k__Bacteria	p__Proteobacteria	c__Gammaproteobacteria	o__Burkholderiales	f__Nitrosomonadaceae	g__	s__	43	40	47	62	57	24	0	0	0	0	0	0
ASV727	47.1047	8.9605	1.90111	4.71329	2.43746e-06	0.000274417	up-regulated	k__Bacteria	p__Proteobacteria	c__Gammaproteobacteria	o__Burkholderiales	f__Nitrosomonadaceae	g__MND1	s__	98	114	168	106	70	53	0	0	0	0	0	0
ASV921	16.0457	7.40623	2.19993	3.36657	0.000761098	0.0489639	up-regulated	k__Bacteria	p__Actinobacteriota	c__Actinobacteria	o__Propionibacteriales	f__Nocardioidaceae	g__Aeromicrobium	s__	44	57	0	18	42	29	0	0	0	0	0	0
ASV824	55.8607	-24.1453	3.00371	-8.03848	9.09606e-16	1.22888e-12	down-regulated	k__Bacteria	p__Firmicutes	c__Clostridia	o__Lachnospirales	f__Lachnospiraceae	g__	s__	0	0	0	0	0	0	0	0	0	0	519	70
ASV1170	31.7652	-8.49416	2.47957	-3.42566	0.000613301	0.0460316	down-regulated	k__Bacteria	p__Myxococcota	c__Myxococcia	o__Myxococcales	f__Myxococcaceae	g__	s__	0	0	0	0	0	0	121	0	97	94	68	0
ASV4005	14.8877	-22.4743	3.00517	-7.47854	7.51537e-14	2.27821e-11	down-regulated	k__Bacteria	p__Proteobacteria	c__Gammaproteobacteria	o__Burkholderiales	f__Nitrosomonadaceae	g__Ellin6067	s__	0	0	0	0	0	0	0	0	0	73	95	0
ASV460	38.1124	-8.75681	2.2334	-3.92085	8.82381e-05	0.00851498	down-regulated	k__Bacteria	p__Proteobacteria	c__Gammaproteobacteria	o__Burkholderiales	f__Nitrosomonadaceae	g__MND1	s__	0	0	0	0	0	0	25	193	0	40	82	90
ASV601	17.3818	-22.6828	3.00489	-7.54862	4.39901e-14	2.27821e-11	down-regulated	k__Bacteria	p__Proteobacteria	c__Gammaproteobacteria	o__Burkholderiales	f__Nitrosomonadaceae	g__MND1	s__	0	0	0	0	0	0	0	135	0	0	58	0
ASV1428	27.7108	-8.29698	2.22626	-3.72687	0.000193869	0.0163698	down-regulated	k__Bacteria	p__Proteobacteria	c__Gammaproteobacteria	o__Burkholderiales	f__Nitrosomonadaceae	g__IS-44	s__	0	0	0	0	0	0	19	142	0	48	73	32
ASV2588	14.4231	-7.35491	2.19427	-3.35186	0.000802695	0.0492928	down-regulated	k__Bacteria	p__Nitrospirota	c__Nitrospiria	o__Nitrospirales	f__Nitrospiraceae	g__Nitrospira	s__	0	0	0	0	0	0	13	44	0	49	33	27
ASV141	14.9837	-22.4827	3.00516	-7.48135	7.35635e-14	2.27821e-11	down-regulated	k__Bacteria	p__Firmicutes	c__Bacilli	o__Paenibacillales	f__Paenibacillaceae	g__Paenibacillus	s__	0	0	0	0	0	0	0	89	0	0	0	80
ASV2177	14.8261	-7.39464	2.18355	-3.38652	0.000707853	0.0478155	down-regulated	k__Bacteria	p__Acidobacteriota	c__Acidobacteriae	o__Solibacterales	f__Solibacteraceae	g__Candidatus_Solibacter	s__	0	0	0	0	0	0	30	24	0	43	41	32
ASV3481	16.5864	-7.55652	2.19947	-3.43562	0.000591209	0.0460316	down-regulated	k__Bacteria	p__Proteobacteria	c__Gammaproteobacteria	o__Salinisphaerales	f__Solimonadaceae	g__Polycyclovorans	s__	0	0	0	0	0	0	16	70	0	37	26	41
ASV3628	14.4252	-22.4293	3.00524	-7.4634	8.43158e-14	2.27821e-11	down-regulated	k__Bacteria	p__Acidobacteriota	c__Thermoanaerobaculia	o__Thermoanaerobaculales	f__Thermoanaerobaculaceae	g__Subgroup_10	s__	0	0	0	0	0	0	0	0	0	73	0	96
ASV789	12.3873	-22.2062	3.00558	-7.38832	1.48691e-13	3.34804e-11	down-regulated	k__Bacteria	p__Acidobacteriota	c__Vicinamibacteria	o__Vicinamibacterales	f__Vicinamibacteraceae	g__Vicinamibacteraceae	s__	0	0	0	0	0	0	0	114	0	0	25	0
ASV1530	15.6961	-7.47695	1.97801	-3.78004	0.000156802	0.0141227	down-regulated	k__Bacteria	p__Proteobacteria	c__Alphaproteobacteria	o__Rhizobiales	f__Xanthobacteraceae	g__	s__	0	0	0	0	0	0	9	72	7	41	25	27

## Sheet: WC-CK vs. NPM
ASVID	baseMean	log2FoldChange	lfcSE	stat	pvalue	padj	group	Kingdom	Phylum	Class	Order	Family	Genus	Species	S28_D0	S28_D1	S52_D0	S52_D1	S76_D0	S76_D1	S33_D0	S33_D1	S57_D0	S57_D1	S81_D0	S81_D1
ASV2552	17.3124	7.52145	2.14467	3.50705	0.000453112	0.0092166	up-regulated	k__Bacteria	p__Acidobacteriota	c__Vicinamibacteria	o__Vicinamibacterales	f__	g__	s__	0	59	62	41	13	45	0	0	0	0	0	0
ASV7347	17.4953	7.53621	2.40829	3.12929	0.00175232	0.0247598	up-regulated	k__Bacteria	p__Acidobacteriota	c__Vicinamibacteria	o__Vicinamibacterales	f__	g__	s__	0	0	55	41	47	66	0	0	0	0	0	0
ASV4828	11.601	6.94413	2.388	2.90793	0.00363833	0.0393368	up-regulated	k__Bacteria	p__Acidobacteriota	c__Vicinamibacteria	o__Vicinamibacterales	f__	g__	s__	36	0	44	36	0	35	0	0	0	0	0	0
ASV2898	16.4994	7.45201	1.87233	3.98008	6.88932e-05	0.00271322	up-regulated	k__Bacteria	p__Acidobacteriota	c__Vicinamibacteria	o__Vicinamibacterales	f__	g__	s__	42	49	49	30	22	17	0	0	0	0	0	0
ASV3387	15.31	21.6289	3.00499	7.19768	6.12467e-13	7.08548e-11	up-regulated	k__Bacteria	p__Acidobacteriota	c__Vicinamibacteria	o__Vicinamibacterales	f__	g__	s__	0	0	0	29	130	0	0	0	0	0	0	0
ASV189	34.6874	8.52402	2.72112	3.13254	0.00173301	0.0247598	up-regulated	k__Bacteria	p__Acidobacteriota	c__Vicinamibacteria	o__Vicinamibacterales	f__	g__	s__	0	180	148	0	0	113	0	0	0	0	0	0
ASV3209	6.40892	6.08811	2.13222	2.85529	0.00429978	0.0438914	up-regulated	k__Bacteria	p__Acidobacteriota	c__Vicinamibacteria	o__Vicinamibacterales	f__	g__	s__	21	15	0	15	12	20	0	0	0	0	0	0
ASV2716	14.5258	7.2683	1.87247	3.88166	0.000103747	0.00362331	up-regulated	k__Bacteria	p__Acidobacteriota	c__Vicinamibacteria	o__Vicinamibacterales	f__	g__	s__	22	53	16	39	27	29	0	0	0	0	0	0
ASV2481	13.7421	7.18808	2.40064	2.99423	0.00275135	0.0328564	up-regulated	k__Bacteria	p__Myxococcota	c__Polyangia	o__Polyangiales	f__	g__	s__	68	0	0	36	41	28	0	0	0	0	0	0
ASV3418	11.939	6.98514	1.87864	3.71819	0.000200655	0.0051585	up-regulated	k__Bacteria	p__Myxococcota	c__Polyangia	o__Polyangiales	f__	g__	s__	24	13	29	26	19	39	0	0	0	0	0	0
ASV394	33.4594	8.47216	1.8575	4.56105	5.08988e-06	0.000376855	up-regulated	k__Bacteria	p__Actinobacteriota	c__Actinobacteria	o__	f__	g__	s__	82	111	77	63	25	76	0	0	0	0	0	0
ASV1598	16.8029	7.47819	2.68902	2.78101	0.00541894	0.0492759	up-regulated	k__Bacteria	p__Actinobacteriota	c__Actinobacteria	o__Frankiales	f__	g__	s__	0	0	0	70	48	92	0	0	0	0	0	0
ASV938	17.773	7.55981	2.39394	3.15789	0.00158914	0.0241106	up-regulated	k__Bacteria	p__Actinobacteriota	c__Acidimicrobiia	o__	f__	g__	s__	74	49	0	75	0	48	0	0	0	0	0	0
ASV3147	9.54758	6.66208	2.39688	2.77948	0.00544459	0.0492759	up-regulated	k__Bacteria	p__Actinobacteriota	c__Acidimicrobiia	o__	f__	g__	s__	32	0	34	0	26	21	0	0	0	0	0	0
ASV2830	9.13652	6.60038	2.38145	2.77158	0.00557854	0.0496437	up-regulated	k__Bacteria	p__Actinobacteriota	c__Acidimicrobiia	o__Microtrichales	f__	g__	s__	31	29	0	46	0	21	0	0	0	0	0	0
ASV345	9.94575	6.72196	2.38911	2.81358	0.00489936	0.0467459	up-regulated	k__Bacteria	p__Actinobacteriota	c__	o__	f__	g__	s__	26	0	45	29	0	28	0	0	0	0	0	0
ASV1401	23.7708	7.97839	1.87483	4.25552	2.08561e-05	0.00125711	up-regulated	k__Bacteria	p__Proteobacteria	c__Alphaproteobacteria	o__	f__	g__	s__	36	28	39	37	74	73	0	0	0	0	0	0
ASV4467	14.1022	7.22576	1.88962	3.82392	0.000131348	0.00408726	up-regulated	k__Bacteria	p__Proteobacteria	c__Alphaproteobacteria	o__Elsterales	f__	g__	s__	30	30	7	52	25	39	0	0	0	0	0	0
ASV3060	14.1148	7.22625	1.87912	3.84555	0.000120283	0.00397578	up-regulated	k__Bacteria	p__Proteobacteria	c__Alphaproteobacteria	o__Elsterales	f__	g__	s__	35	14	30	27	40	26	0	0	0	0	0	0
ASV2098	16.2283	21.6766	2.99222	7.24432	4.34603e-13	5.74608e-11	up-regulated	k__Bacteria	p__Proteobacteria	c__Gammaproteobacteria	o__Enterobacterales	f__	g__	s__	0	0	107	0	0	90	0	0	0	0	0	0
ASV1813	17.2408	7.51505	2.69234	2.79127	0.0052501	0.0490804	up-regulated	k__Bacteria	p__Proteobacteria	c__Gammaproteobacteria	o__Gammaproteobacteria_Incertae_Sedis	f__	g__Acidibacter	s__	0	67	0	53	85	0	0	0	0	0	0	0
ASV5590	13.1065	7.11935	2.13625	3.33264	0.000860264	0.0150221	up-regulated	k__Bacteria	p__Proteobacteria	c__Gammaproteobacteria	o__	f__	g__	s__	41	30	27	0	39	21	0	0	0	0	0	0
ASV6898	7.24021	6.26225	1.91043	3.27793	0.00104573	0.0177582	up-regulated	k__Bacteria	p__Proteobacteria	c__Alphaproteobacteria	o__Rhizobiales	f__Amb-16S-1323	g__Amb-16S-1323	s__	15	14	10	11	26	11	0	0	0	0	0	0
ASV2572	24.5533	8.0254	2.13677	3.75586	0.000172748	0.00469907	up-regulated	k__Bacteria	p__Myxococcota	c__bacteriap25	o__bacteriap25	f__bacteriap25	g__bacteriap25	s__	56	48	0	44	72	86	0	0	0	0	0	0
ASV4727	8.15308	6.43515	1.89184	3.40153	0.000670086	0.0122805	up-regulated	k__Bacteria	p__Bdellovibrionota	c__Bdellovibrionia	o__Bdellovibrionales	f__Bdellovibrionaceae	g__OM27_clade	s__	16	12	15	19	11	31	0	0	0	0	0	0
ASV6637	5.86631	5.96102	2.13422	2.79307	0.00522112	0.0490573	up-regulated	k__Bacteria	p__Myxococcota	c__Polyangia	o__Polyangiales	f__BIrii41	g__BIrii41	s__	20	16	18	10	0	13	0	0	0	0	0	0
ASV1770	11.3027	6.90548	1.88533	3.66274	0.000249532	0.00607579	up-regulated	k__Bacteria	p__Proteobacteria	c__Alphaproteobacteria	o__Caulobacterales	f__Caulobacteraceae	g__Brevundimonas	s__	28	15	24	19	34	17	0	0	0	0	0	0
ASV5504	10.5919	6.81172	2.14131	3.18111	0.00146714	0.023411	up-regulated	k__Bacteria	p__Proteobacteria	c__Gammaproteobacteria	o__CCM19a	f__CCM19a	g__CCM19a	s__	21	0	21	16	36	32	0	0	0	0	0	0
ASV628	8.60869	6.51302	2.13961	3.04402	0.00233439	0.0301613	up-regulated	k__Bacteria	p__Bacteroidota	c__Bacteroidia	o__Chitinophagales	f__Chitinophagaceae	g__	s__	15	24	14	0	19	34	0	0	0	0	0	0
ASV4827	6.99046	6.21178	2.14541	2.89538	0.00378701	0.0402859	up-regulated	k__Bacteria	p__Verrucomicrobiota	c__Verrucomicrobiae	o__Chthoniobacterales	f__Chthoniobacteraceae	g__Candidatus_Udaeobacter	s__	11	17	14	0	23	18	0	0	0	0	0	0
ASV898	16.4578	7.44856	2.39671	3.10783	0.00188466	0.0259688	up-regulated	k__Bacteria	p__Proteobacteria	c__Gammaproteobacteria	o__Burkholderiales	f__Comamonadaceae	g__Caenimonas	s__	57	0	62	45	0	50	0	0	0	0	0	0
ASV1558	13.8245	7.19658	2.14042	3.36223	0.000773156	0.0137607	up-regulated	k__Bacteria	p__Proteobacteria	c__Alphaproteobacteria	o__Rhizobiales	f__Devosiaceae	g__	s__	27	59	17	0	34	34	0	0	0	0	0	0
ASV1310	27.0569	8.16535	1.8599	4.39021	1.13242e-05	0.000748612	up-regulated	k__Bacteria	p__Proteobacteria	c__Alphaproteobacteria	o__Dongiales	f__Dongiaceae	g__Dongia	s__	39	50	40	57	77	69	0	0	0	0	0	0
ASV3619	19.174	7.66822	2.4235	3.1641	0.00155561	0.0237969	up-regulated	k__Bacteria	p__Bacteroidota	c__Bacteroidia	o__Sphingobacteriales	f__env.OPS_17	g__env.OPS_17	s__	58	0	68	0	72	22	0	0	0	0	0	0
ASV46	92.0649	9.93229	1.85365	5.35824	8.40383e-08	9.15029e-06	up-regulated	k__Bacteria	p__GAL15	c__GAL15	o__GAL15	f__GAL15	g__GAL15	s__	199	179	306	279	76	143	0	0	0	0	0	0
ASV3464	22.3184	7.88734	1.88927	4.17481	2.98232e-05	0.00152265	up-regulated	k__Bacteria	p__Gemmatimonadota	c__Gemmatimonadetes	o__Gemmatimonadales	f__Gemmatimonadaceae	g__	s__	48	26	26	23	80	64	0	0	0	0	0	0
ASV3779	16.0069	21.6923	2.98597	7.26476	3.73713e-13	5.3211e-11	up-regulated	k__Bacteria	p__Gemmatimonadota	c__Gemmatimonadetes	o__Gemmatimonadales	f__Gemmatimonadaceae	g__	s__	0	91	0	136	0	0	0	0	0	0	0	0
ASV435	18.8639	7.64556	2.12876	3.59155	0.000328717	0.00730679	up-regulated	k__Bacteria	p__Gemmatimonadota	c__Gemmatimonadetes	o__Gemmatimonadales	f__Gemmatimonadaceae	g__	s__	34	85	52	39	0	39	0	0	0	0	0	0
ASV1940	12.4332	7.04281	2.16362	3.2551	0.00113351	0.0187333	up-regulated	k__Bacteria	p__Gemmatimonadota	c__Gemmatimonadetes	o__Gemmatimonadales	f__Gemmatimonadaceae	g__	s__	11	26	0	24	64	20	0	0	0	0	0	0
ASV2616	8.02858	6.41326	2.13419	3.00501	0.00265575	0.0324652	up-regulated	k__Bacteria	p__Gemmatimonadota	c__Gemmatimonadetes	o__Gemmatimonadales	f__Gemmatimonadaceae	g__	s__	39	17	0	19	14	16	0	0	0	0	0	0
ASV1877	41.6712	8.7886	1.85601	4.73522	2.18821e-06	0.000192875	up-regulated	k__Bacteria	p__Gemmatimonadota	c__Gemmatimonadetes	o__Gemmatimonadales	f__Gemmatimonadaceae	g__	s__	158	60	81	60	85	78	0	0	0	0	0	0
ASV3642	10.4732	6.79571	2.39583	2.83647	0.00456152	0.0451861	up-regulated	k__Bacteria	p__Gemmatimonadota	c__Gemmatimonadetes	o__Gemmatimonadales	f__Gemmatimonadaceae	g__	s__	31	0	29	0	28	37	0	0	0	0	0	0
ASV2384	16.902	7.48667	2.68998	2.78317	0.00538301	0.0492759	up-regulated	k__Bacteria	p__Gemmatimonadota	c__Gemmatimonadetes	o__Gemmatimonadales	f__Gemmatimonadaceae	g__	s__	94	0	0	0	47	69	0	0	0	0	0	0
ASV4098	20.4165	7.75915	1.8725	4.14375	3.41678e-05	0.00164547	up-regulated	k__Bacteria	p__Gemmatimonadota	c__Gemmatimonadetes	o__Gemmatimonadales	f__Gemmatimonadaceae	g__	s__	48	23	71	29	31	51	0	0	0	0	0	0
ASV5695	10.6599	6.82153	2.40441	2.83709	0.00455269	0.0451861	up-regulated	k__Bacteria	p__Gemmatimonadota	c__Gemmatimonadetes	o__Gemmatimonadales	f__Gemmatimonadaceae	g__Gemmatimonas	s__	37	13	0	0	29	53	0	0	0	0	0	0
ASV2913	21.1929	7.81302	1.87099	4.17589	2.9683e-05	0.00152265	up-regulated	k__Bacteria	p__Gemmatimonadota	c__Gemmatimonadetes	o__Gemmatimonadales	f__Gemmatimonadaceae	g__Gemmatimonas	s__	69	25	39	25	44	62	0	0	0	0	0	0
ASV2176	19.1556	7.66691	1.90446	4.02577	5.67897e-05	0.0023536	up-regulated	k__Bacteria	p__Gemmatimonadota	c__Gemmatimonadetes	o__Gemmatimonadales	f__Gemmatimonadaceae	g__	s__	62	35	15	37	71	13	0	0	0	0	0	0
ASV2046	16.088	7.41514	2.69179	2.75472	0.00587419	0.0498767	up-regulated	k__Bacteria	p__Myxococcota	c__Polyangia	o__Haliangiales	f__Haliangiaceae	g__Haliangium	s__	0	0	61	0	46	79	0	0	0	0	0	0
ASV5818	7.99497	6.40615	1.90363	3.36523	0.000764804	0.0137607	up-regulated	k__Bacteria	p__Myxococcota	c__Polyangia	o__Haliangiales	f__Haliangiaceae	g__Haliangium	s__	25	21	11	8	21	13	0	0	0	0	0	0
ASV2771	14.9444	7.30925	2.13584	3.42219	0.000621179	0.0117268	up-regulated	k__Bacteria	p__Myxococcota	c__Polyangia	o__Haliangiales	f__Haliangiaceae	g__Haliangium	s__	0	39	44	42	15	50	0	0	0	0	0	0
ASV2709	22.1946	7.87942	1.87412	4.20434	2.6185e-05	0.00150596	up-regulated	k__Bacteria	p__Proteobacteria	c__Alphaproteobacteria	o__Rhizobiales	f__Hyphomicrobiaceae	g__Pedomicrobium	s__	35	21	45	41	64	63	0	0	0	0	0	0
ASV3319	15.6382	7.37385	1.89116	3.89912	9.65416e-05	0.00343651	up-regulated	k__Bacteria	p__Proteobacteria	c__Alphaproteobacteria	o__Rhizobiales	f__Hyphomicrobiaceae	g__Pedomicrobium	s__	17	29	42	18	52	27	0	0	0	0	0	0
ASV3939	15.8596	7.3947	1.87816	3.93721	8.24343e-05	0.00305172	up-regulated	k__Bacteria	p__Actinobacteriota	c__Acidimicrobiia	o__IMCC26256	f__IMCC26256	g__IMCC26256	s__	59	27	35	16	34	26	0	0	0	0	0	0
ASV3376	15.4941	7.36136	1.87418	3.92777	8.57385e-05	0.0031118	up-regulated	k__Bacteria	p__Latescibacterota	c__Latescibacterota	o__Latescibacterota	f__Latescibacterota	g__Latescibacterota	s__	34	37	11	47	33	36	0	0	0	0	0	0
ASV1733	17.0412	7.49885	2.69364	2.78391	0.00537087	0.0492759	up-regulated	k__Bacteria	p__Gemmatimonadota	c__Longimicrobia	o__Longimicrobiales	f__Longimicrobiaceae	g__Longimicrobium	s__	47	137	42	0	0	0	0	0	0	0	0	0
ASV4479	14.767	7.29153	2.134	3.41684	0.000633536	0.0117268	up-regulated	k__Bacteria	p__Gemmatimonadota	c__Longimicrobia	o__Longimicrobiales	f__Longimicrobiaceae	g__Longimicrobiaceae	s__	42	0	29	27	44	37	0	0	0	0	0	0
ASV7581	9.35934	6.63327	2.14372	3.09428	0.0019729	0.0266557	up-regulated	k__Bacteria	p__Gemmatimonadota	c__Longimicrobia	o__Longimicrobiales	f__Longimicrobiaceae	g__Longimicrobiaceae	s__	31	19	14	15	34	0	0	0	0	0	0	0
ASV3152	17.2056	7.51183	2.70334	2.77872	0.00545735	0.0492759	up-regulated	k__Bacteria	p__Bacteroidota	c__Bacteroidia	o__Cytophagales	f__Microscillaceae	g__	s__	0	0	0	45	110	37	0	0	0	0	0	0
ASV6578	9.64157	6.676	2.40239	2.77891	0.00545422	0.0492759	up-regulated	k__Bacteria	p__Bacteroidota	c__Bacteroidia	o__Cytophagales	f__Microscillaceae	g__	s__	19	0	20	0	36	37	0	0	0	0	0	0
ASV2643	18.1537	7.58953	1.89216	4.01104	6.04531e-05	0.00243258	up-regulated	k__Bacteria	p__Bacteroidota	c__Bacteroidia	o__Cytophagales	f__Microscillaceae	g__	s__	72	31	39	13	46	22	0	0	0	0	0	0
ASV4400	21.8569	22.1245	3.00444	7.36393	1.78572e-13	3.00488e-11	up-regulated	k__Bacteria	p__Proteobacteria	c__Gammaproteobacteria	o__Pseudomonadales	f__Moraxellaceae	g__Acinetobacter	s__Acinetobacter_johnsonii	0	0	154	0	0	110	0	0	0	0	0	0
ASV1825	23.6479	7.97155	2.1247	3.75185	0.000175534	0.00469907	up-regulated	k__Bacteria	p__Proteobacteria	c__Gammaproteobacteria	o__Burkholderiales	f__Nitrosomonadaceae	g__Ellin6067	s__	74	61	72	51	0	53	0	0	0	0	0	0
ASV1521	31.6408	8.39128	1.84751	4.54193	5.57415e-06	0.000396837	up-regulated	k__Bacteria	p__Proteobacteria	c__Gammaproteobacteria	o__Burkholderiales	f__Nitrosomonadaceae	g__MND1	s__	71	51	61	75	70	67	0	0	0	0	0	0
ASV1787	32.1849	8.41577	1.85841	4.52848	5.94088e-06	0.00040728	up-regulated	k__Bacteria	p__Proteobacteria	c__Gammaproteobacteria	o__Burkholderiales	f__Nitrosomonadaceae	g__MND1	s__	84	47	49	66	95	54	0	0	0	0	0	0
ASV2708	23.0616	7.93437	2.17599	3.64633	0.00026601	0.00623271	up-regulated	k__Bacteria	p__Proteobacteria	c__Gammaproteobacteria	o__Burkholderiales	f__Nitrosomonadaceae	g__Nitrosospira	s__Nitrosospira_multiformis	0	25	41	35	125	32	0	0	0	0	0	0
ASV1804	23.2949	7.94896	2.17393	3.6565	0.000255681	0.00607579	up-regulated	k__Bacteria	p__Proteobacteria	c__Gammaproteobacteria	o__Burkholderiales	f__Nitrosomonadaceae	g__Nitrosospira	s__	0	37	47	17	113	49	0	0	0	0	0	0
ASV2099	21.5326	7.83562	2.15426	3.63727	0.000275548	0.00629679	up-regulated	k__Bacteria	p__Proteobacteria	c__Gammaproteobacteria	o__Burkholderiales	f__Nitrosomonadaceae	g__	s__	0	37	73	44	75	23	0	0	0	0	0	0
ASV2878	23.0745	7.93582	1.86575	4.25341	2.10538e-05	0.00125711	up-regulated	k__Bacteria	p__Proteobacteria	c__Gammaproteobacteria	o__Burkholderiales	f__Nitrosomonadaceae	g__IS-44	s__	42	27	32	58	48	83	0	0	0	0	0	0
ASV727	45.3301	8.91015	1.84493	4.82953	1.36854e-06	0.000133325	up-regulated	k__Bacteria	p__Proteobacteria	c__Gammaproteobacteria	o__Burkholderiales	f__Nitrosomonadaceae	g__MND1	s__	75	115	75	151	63	106	0	0	0	0	0	0
ASV2861	21.6561	7.84363	1.89441	4.1404	3.46696e-05	0.00164547	up-regulated	k__Bacteria	p__Nitrospirota	c__Nitrospiria	o__Nitrospirales	f__Nitrospiraceae	g__Nitrospira	s__	35	32	36	24	94	31	0	0	0	0	0	0
ASV921	23.1316	7.93959	1.85839	4.2723	1.9347e-05	0.00123487	up-regulated	k__Bacteria	p__Actinobacteriota	c__Actinobacteria	o__Propionibacteriales	f__Nocardioidaceae	g__Aeromicrobium	s__	51	52	63	51	20	60	0	0	0	0	0	0
ASV4523	11.6439	6.94979	2.38856	2.90961	0.00361877	0.0393368	up-regulated	k__Bacteria	p__Actinobacteriota	c__Actinobacteria	o__Propionibacteriales	f__Nocardioidaceae	g__Aeromicrobium	s__	42	54	22	40	0	0	0	0	0	0	0	0
ASV2985	15.1164	7.32527	2.40767	3.04247	0.00234642	0.0301613	up-regulated	k__Bacteria	p__Proteobacteria	c__Gammaproteobacteria	o__Burkholderiales	f__Oxalobacteraceae	g__Massilia	s__Massilia_timonae	30	0	42	0	42	65	0	0	0	0	0	0
ASV4755	14.7937	21.5815	2.98723	7.22457	5.02704e-13	6.20337e-11	up-regulated	k__Bacteria	p__Firmicutes	c__Bacilli	o__Paenibacillales	f__Paenibacillaceae	g__Paenibacillus	s__	0	0	87	0	0	94	0	0	0	0	0	0
ASV3300	9.68316	6.68247	2.13487	3.13015	0.00174714	0.0247598	up-regulated	k__Bacteria	p__Myxococcota	c__Polyangia	o__Polyangiales	f__Polyangiaceae	g__Pajaroellobacter	s__	26	18	19	0	27	27	0	0	0	0	0	0
ASV2032	18.9747	7.65325	2.70001	2.83452	0.0045894	0.0451861	up-regulated	k__Bacteria	p__Myxococcota	c__Polyangia	o__Polyangiales	f__Polyangiaceae	g__	s__	0	49	0	66	106	0	0	0	0	0	0	0
ASV1799	18.9877	21.9303	3.0014	7.3067	2.73792e-13	4.22324e-11	up-regulated	k__Bacteria	p__Acidobacteriota	c__Blastocatellia	o__Pyrinomonadales	f__Pyrinomonadaceae	g__RB41	s__	131	0	0	0	93	0	0	0	0	0	0	0
ASV2839	13.2625	7.13698	2.39876	2.97528	0.00292717	0.0342676	up-regulated	k__Bacteria	p__Acidobacteriota	c__Blastocatellia	o__Pyrinomonadales	f__Pyrinomonadaceae	g__RB41	s__	49	34	0	0	25	61	0	0	0	0	0	0
ASV2047	13.713	7.18456	2.13531	3.36464	0.000766429	0.0137607	up-regulated	k__Bacteria	p__Proteobacteria	c__Alphaproteobacteria	o__Rhizobiales	f__Rhizobiaceae	g__	s__	34	27	27	0	43	33	0	0	0	0	0	0
ASV6592	8.64237	6.51821	2.13727	3.04978	0.0022901	0.0300637	up-regulated	k__Bacteria	p__Proteobacteria	c__Gammaproteobacteria	o__Xanthomonadales	f__Rhodanobacteraceae	g__Ahniella	s__	16	0	18	22	28	20	0	0	0	0	0	0
ASV2021	13.8405	7.19767	2.41185	2.9843	0.00284229	0.03351	up-regulated	k__Bacteria	p__Proteobacteria	c__Alphaproteobacteria	o__Rhodobacterales	f__Rhodobacteraceae	g__Rubellimicrobium	s__	0	30	28	0	63	36	0	0	0	0	0	0
ASV3035	13.8172	7.19501	1.90772	3.77152	0.000162255	0.00462053	up-regulated	k__Bacteria	p__Proteobacteria	c__Alphaproteobacteria	o__Rhodospirillales	f__Rhodospirillaceae	g__	s__	34	16	23	13	57	19	0	0	0	0	0	0
ASV1509	20.789	7.78501	1.86683	4.17018	3.04365e-05	0.00152265	up-regulated	k__Bacteria	p__Gemmatimonadota	c__S0134_terrestrial_group	o__S0134_terrestrial_group	f__S0134_terrestrial_group	g__S0134_terrestrial_group	s__	47	34	33	41	66	32	0	0	0	0	0	0
ASV3414	15.4172	7.35383	2.13219	3.44895	0.000562766	0.010965	up-regulated	k__Bacteria	p__Gemmatimonadota	c__S0134_terrestrial_group	o__S0134_terrestrial_group	f__S0134_terrestrial_group	g__S0134_terrestrial_group	s__	39	34	0	28	53	36	0	0	0	0	0	0
ASV3360	14.7427	7.28873	2.42181	3.00962	0.00261572	0.032278	up-regulated	k__Bacteria	p__Gemmatimonadota	c__S0134_terrestrial_group	o__S0134_terrestrial_group	f__S0134_terrestrial_group	g__S0134_terrestrial_group	s__	31	0	21	0	78	35	0	0	0	0	0	0
ASV5259	6.7281	6.15599	2.16265	2.8465	0.00442021	0.0447093	up-regulated	k__Bacteria	p__Gemmatimonadota	c__S0134_terrestrial_group	o__S0134_terrestrial_group	f__S0134_terrestrial_group	g__S0134_terrestrial_group	s__	14	8	13	12	31	0	0	0	0	0	0	0
ASV2580	12.795	7.08496	1.87201	3.78468	0.000153907	0.00459487	up-regulated	k__Bacteria	p__Gemmatimonadota	c__S0134_terrestrial_group	o__S0134_terrestrial_group	f__S0134_terrestrial_group	g__S0134_terrestrial_group	s__	30	19	22	22	26	41	0	0	0	0	0	0
ASV195	25.4511	8.07703	2.14939	3.75783	0.000171393	0.00469907	up-regulated	k__Bacteria	p__Chloroflexi	c__Dehalococcoidia	o__S085	f__S085	g__S085	s__	0	41	92	34	62	75	0	0	0	0	0	0
ASV2393	18.4288	7.61098	2.42293	3.14123	0.00168239	0.0247598	up-regulated	k__Bacteria	p__Bacteroidota	c__Bacteroidia	o__Chitinophagales	f__Saprospiraceae	g__	s__	40	0	25	0	84	62	0	0	0	0	0	0
ASV2899	24.6716	8.03244	2.41579	3.32497	0.000884275	0.0152971	up-regulated	k__Bacteria	p__Proteobacteria	c__Alphaproteobacteria	o__Sphingomonadales	f__Sphingomonadaceae	g__Sphingomonas	s__	121	0	0	77	64	53	0	0	0	0	0	0
ASV5017	7.73607	6.35893	2.13848	2.97357	0.00294357	0.0342676	up-regulated	k__Bacteria	p__Proteobacteria	c__Gammaproteobacteria	o__Steroidobacterales	f__Steroidobacteraceae	g__Steroidobacter	s__	15	30	21	0	13	17	0	0	0	0	0	0
ASV304	26.3465	8.12727	2.70615	3.00326	0.00267105	0.0324652	up-regulated	k__Bacteria	p__Actinobacteriota	c__Actinobacteria	o__Streptomycetales	f__Streptomycetaceae	g__Streptomyces	s__	88	138	114	0	0	0	0	0	0	0	0	0
ASV1624	14.3882	7.25448	2.39654	3.02706	0.00246944	0.0310948	up-regulated	k__Bacteria	p__Actinobacteriota	c__Actinobacteria	o__Streptosporangiales	f__Streptosporangiaceae	g__	s__	0	53	0	58	36	37	0	0	0	0	0	0
ASV2855	9.24807	6.6163	2.3932	2.76462	0.00569894	0.0498767	up-regulated	k__Bacteria	p__Acidobacteriota	c__Holophagae	o__Subgroup_7	f__Subgroup_7	g__Subgroup_7	s__	0	31	0	26	35	21	0	0	0	0	0	0
ASV1519	42.4143	8.81383	2.17398	4.05424	5.02974e-05	0.00221668	up-regulated	k__Bacteria	p__Acidobacteriota	c__Holophagae	o__Subgroup_7	f__Subgroup_7	g__Subgroup_7	s__	102	52	72	0	199	60	0	0	0	0	0	0
ASV2107	17.1495	7.50682	1.90073	3.94943	7.83376e-05	0.00302089	up-regulated	k__Bacteria	p__Acidobacteriota	c__Holophagae	o__Subgroup_7	f__Subgroup_7	g__Subgroup_7	s__	23	21	40	19	70	26	0	0	0	0	0	0
ASV4600	13.3818	7.14912	1.89181	3.77898	0.000157472	0.00462053	up-regulated	k__Bacteria	p__Acidobacteriota	c__Holophagae	o__Subgroup_7	f__Subgroup_7	g__Subgroup_7	s__	29	13	21	18	44	36	0	0	0	0	0	0
ASV2121	17.7717	7.55865	1.8784	4.024	5.72189e-05	0.0023536	up-regulated	k__Bacteria	p__Acidobacteriota	c__Holophagae	o__Subgroup_7	f__Subgroup_7	g__Subgroup_7	s__	40	16	33	34	56	36	0	0	0	0	0	0
ASV4514	13.5758	7.17065	1.8698	3.83498	0.000125574	0.00407354	up-regulated	k__Bacteria	p__Acidobacteriota	c__Thermoanaerobaculia	o__Thermoanaerobaculales	f__Thermoanaerobaculaceae	g__Subgroup_10	s__	19	40	20	43	26	25	0	0	0	0	0	0
ASV5206	22.2598	7.88379	2.14449	3.67631	0.000236635	0.00584014	up-regulated	k__Bacteria	p__Actinobacteriota	c__Actinobacteria	o__Streptosporangiales	f__Thermomonosporaceae	g__	s__	76	32	77	0	47	38	0	0	0	0	0	0
ASV1553	35.8352	8.57086	1.84891	4.63562	3.55865e-06	0.000299412	up-regulated	k__Bacteria	p__Proteobacteria	c__Gammaproteobacteria	o__Burkholderiales	f__TRA3-20	g__TRA3-20	s__	89	65	76	55	80	79	0	0	0	0	0	0
ASV2743	17.465	7.53385	1.86218	4.04572	5.21632e-05	0.00224544	up-regulated	k__Bacteria	p__Proteobacteria	c__Gammaproteobacteria	o__Burkholderiales	f__TRA3-20	g__TRA3-20	s__	43	28	46	27	33	40	0	0	0	0	0	0
ASV2918	21.6466	7.84347	2.70317	2.90158	0.00371281	0.039725	up-regulated	k__Bacteria	p__Proteobacteria	c__Gammaproteobacteria	o__Burkholderiales	f__TRA3-20	g__TRA3-20	s__	109	0	0	0	91	58	0	0	0	0	0	0
ASV7319	7.99325	6.40618	2.13408	3.00184	0.00268351	0.0324652	up-regulated	k__Bacteria	p__Proteobacteria	c__Gammaproteobacteria	o__Burkholderiales	f__TRA3-20	g__TRA3-20	s__	0	25	13	20	17	25	0	0	0	0	0	0
ASV1153	19.2735	7.67626	2.13866	3.58928	0.000331589	0.00730679	up-regulated	k__Bacteria	p__Proteobacteria	c__Gammaproteobacteria	o__Burkholderiales	f__TRA3-20	g__TRA3-20	s__	0	90	32	43	29	52	0	0	0	0	0	0
ASV3007	11.4714	6.92676	2.40432	2.88097	0.00396454	0.0409964	up-regulated	k__Bacteria	p__Proteobacteria	c__Gammaproteobacteria	o__Burkholderiales	f__TRA3-20	g__TRA3-20	s__	31	0	24	0	48	29	0	0	0	0	0	0
ASV7701	9.57738	6.66619	2.40339	2.77366	0.00554296	0.0495653	up-regulated	k__Bacteria	p__Proteobacteria	c__Gammaproteobacteria	o__Burkholderiales	f__TRA3-20	g__TRA3-20	s__	0	0	22	25	43	20	0	0	0	0	0	0
ASV1592	35.1076	8.54134	1.84795	4.62205	3.79963e-06	0.000305788	up-regulated	k__Bacteria	p__Acidobacteriota	c__Vicinamibacteria	o__Vicinamibacterales	f__Vicinamibacteraceae	g__Vicinamibacteraceae	s__	92	60	96	67	56	70	0	0	0	0	0	0
ASV3324	12.4022	7.0404	2.39242	2.9428	0.00325261	0.0371641	up-regulated	k__Bacteria	p__Acidobacteriota	c__Vicinamibacteria	o__Vicinamibacterales	f__Vicinamibacteraceae	g__Vicinamibacteraceae	s__	38	29	39	0	0	54	0	0	0	0	0	0
ASV2076	24.8207	8.04109	2.1415	3.75488	0.000173425	0.00469907	up-regulated	k__Bacteria	p__Acidobacteriota	c__Vicinamibacteria	o__Vicinamibacterales	f__Vicinamibacteraceae	g__Vicinamibacteraceae	s__	68	0	48	44	43	108	0	0	0	0	0	0
ASV3417	14.3498	7.25047	2.40627	3.01316	0.00258547	0.032278	up-regulated	k__Bacteria	p__Acidobacteriota	c__Vicinamibacteria	o__Vicinamibacterales	f__Vicinamibacteraceae	g__Vicinamibacteraceae	s__	77	0	33	0	27	41	0	0	0	0	0	0
ASV2598	19.5719	7.69807	1.87255	4.111	3.93943e-05	0.00182297	up-regulated	k__Bacteria	p__Acidobacteriota	c__Vicinamibacteria	o__Vicinamibacterales	f__Vicinamibacteraceae	g__Vicinamibacteraceae	s__	45	19	50	28	44	54	0	0	0	0	0	0
ASV2237	33.5411	8.47541	1.8565	4.56526	4.98887e-06	0.000376855	up-regulated	k__Bacteria	p__Acidobacteriota	c__Vicinamibacteria	o__Vicinamibacterales	f__Vicinamibacteraceae	g__Vicinamibacteraceae	s__	88	38	51	74	83	83	0	0	0	0	0	0
ASV1185	7.01549	6.21933	2.12378	2.92842	0.00340687	0.0382189	up-regulated	k__Bacteria	p__Acidobacteriota	c__Vicinamibacteria	o__Vicinamibacterales	f__Vicinamibacteraceae	g__Vicinamibacteraceae	s__	19	17	15	26	0	17	0	0	0	0	0	0
ASV6053	16.3952	7.44304	2.40134	3.09953	0.00193827	0.0263805	up-regulated	k__Bacteria	p__Acidobacteriota	c__Vicinamibacteria	o__Vicinamibacterales	f__Vicinamibacteraceae	g__Vicinamibacteraceae	s__	58	64	61	0	0	29	0	0	0	0	0	0
ASV2161	24.4527	8.01933	2.13919	3.74877	0.000177706	0.00469907	up-regulated	k__Bacteria	p__Proteobacteria	c__Alphaproteobacteria	o__Rhizobiales	f__Xanthobacteraceae	g__Pseudolabrys	s__	62	0	47	67	77	44	0	0	0	0	0	0
ASV2152	20.9655	7.79716	2.41735	3.2255	0.00125755	0.0204186	up-regulated	k__Bacteria	p__Proteobacteria	c__Alphaproteobacteria	o__Rhizobiales	f__Xanthobacteraceae	g__Rhodoplanes	s__	0	57	54	0	80	51	0	0	0	0	0	0
ASV2992	10.205	6.75816	2.13444	3.16625	0.00154418	0.0237969	up-regulated	k__Bacteria	p__Proteobacteria	c__Alphaproteobacteria	o__Rhizobiales	f__Xanthobacteraceae	g__	s__	25	0	24	18	30	26	0	0	0	0	0	0
ASV2554	11.8507	6.97413	2.39952	2.90647	0.00365528	0.0393368	up-regulated	k__Bacteria	p__Proteobacteria	c__Gammaproteobacteria	o__Xanthomonadales	f__Xanthomonadaceae	g__Arenimonas	s__	37	0	0	21	44	42	0	0	0	0	0	0
ASV3238	14.2849	7.24315	2.42101	2.99179	0.0027735	0.0329086	up-regulated	k__Bacteria	p__Proteobacteria	c__Gammaproteobacteria	o__Xanthomonadales	f__Xanthomonadaceae	g__	s__	23	26	35	0	75	0	0	0	0	0	0	0
ASV1422	12.8578	-7.19909	2.40284	-2.99608	0.00273475	0.0328564	down-regulated	k__Bacteria	p__Acidobacteriota	c__Vicinamibacteria	o__Vicinamibacterales	f__	g__	s__	0	0	0	0	0	0	16	64	24	50	0	0
ASV1040	19.3026	-22.8277	2.99558	-7.62045	2.52786e-14	9.35816e-12	down-regulated	k__Bacteria	p__Acidobacteriota	c__Vicinamibacteria	o__Vicinamibacterales	f__	g__	s__	0	0	0	0	0	0	132	0	0	100	0	0
ASV1017	13.5977	-7.27994	2.40212	-3.03063	0.00244043	0.03094	down-regulated	k__Bacteria	p__Acidobacteriota	c__Vicinamibacteria	o__Vicinamibacterales	f__	g__	s__	0	0	0	0	0	0	38	23	23	82	0	0
ASV1080	11.8487	-7.0812	2.39181	-2.9606	0.00307038	0.0355204	down-regulated	k__Bacteria	p__Acidobacteriota	c__Vicinamibacteria	o__Vicinamibacterales	f__	g__	s__	0	0	0	0	0	0	21	53	28	40	0	0
ASV925	18.5946	-7.73101	2.13861	-3.61496	0.000300392	0.00678079	down-regulated	k__Bacteria	p__Acidobacteriota	c__Vicinamibacteria	o__Vicinamibacterales	f__	g__	s__	0	0	0	0	0	0	27	75	0	33	34	44
ASV569	24.3115	-23.1417	3.0044	-7.70263	1.33295e-14	9.35816e-12	down-regulated	k__Bacteria	p__Acidobacteriota	c__Vicinamibacteria	o__Vicinamibacterales	f__	g__	s__	0	0	0	0	0	0	0	0	0	98	0	182
ASV255	18.7192	-7.74081	2.68544	-2.88251	0.00394517	0.0409964	down-regulated	k__Bacteria	p__Actinobacteriota	c__Actinobacteria	o__Frankiales	f__	g__	s__	0	0	0	0	0	0	72	81	0	68	0	0
ASV3199	8.65828	-5.637	1.84077	-3.06231	0.00219635	0.0290389	down-regulated	k__Bacteria	p__Acidobacteriota	c__Blastocatellia	o__11-24	f__11-24	g__11-24	s__	0	0	2	0	0	0	6	8	15	13	35	21
ASV745	45.9051	-6.87996	2.10823	-3.26337	0.00110094	0.0183589	down-regulated	k__Bacteria	p__Proteobacteria	c__Gammaproteobacteria	o__Acidiferrobacterales	f__Acidiferrobacteraceae	g__Sulfurifustis	s__	0	0	0	0	0	5	33	250	0	32	116	85
ASV1458	17.106	-7.61066	2.15932	-3.52456	0.000424188	0.00882216	down-regulated	k__Bacteria	p__Chloroflexi	c__Anaerolineae	o__Anaerolineales	f__Anaerolineaceae	g__	s__	0	0	0	0	0	0	17	90	0	35	39	16
ASV904	9.8826	-6.81949	2.41064	-2.82891	0.00467062	0.0455992	down-regulated	k__Bacteria	p__Actinobacteriota	c__Actinobacteria	o__Bifidobacteriales	f__Bifidobacteriaceae	g__Bifidobacterium	s__	0	0	0	0	0	0	0	7	20	57	0	35
ASV806	17.1907	-22.6706	2.99972	-7.55759	4.10611e-14	1.0573e-11	down-regulated	k__Bacteria	p__Actinobacteriota	c__Actinobacteria	o__Bifidobacteriales	f__Bifidobacteriaceae	g__Bifidobacterium	s__	0	0	0	0	0	0	166	0	0	36	0	0
ASV3812	13.3028	-7.24811	2.39006	-3.03261	0.00242451	0.03094	down-regulated	k__Bacteria	p__Myxococcota	c__Polyangia	o__Polyangiales	f__BIrii41	g__BIrii41	s__	0	0	0	0	0	0	0	37	45	30	46	0
ASV2435	13.3301	-7.25079	1.89268	-3.83096	0.000127642	0.00407354	down-regulated	k__Bacteria	p__Acidobacteriota	c__Blastocatellia	o__Blastocatellales	f__Blastocatellaceae	g__	s__	0	0	0	0	0	0	34	15	19	20	14	52
ASV4151	9.50858	-6.76365	2.12578	-3.18172	0.00146403	0.023411	down-regulated	k__Bacteria	p__Acidobacteriota	c__Blastocatellia	o__Blastocatellales	f__Blastocatellaceae	g__	s__	0	0	0	0	0	0	27	0	26	18	24	17
ASV2592	15.974	-7.51199	2.40052	-3.12932	0.0017521	0.0247598	down-regulated	k__Bacteria	p__Acidobacteriota	c__Acidobacteriae	o__Bryobacterales	f__Bryobacteraceae	g__Bryobacter	s__	0	0	0	0	0	0	58	25	59	0	0	45
ASV1512	12.3098	-5.03998	1.7473	-2.88443	0.00392119	0.0409964	down-regulated	k__Bacteria	p__Bacteroidota	c__Kryptonia	o__Kryptoniales	f__BSV26	g__BSV26	s__	0	2	0	3	0	0	5	45	3	31	26	28
ASV6079	5.89581	-6.07432	2.14178	-2.83611	0.00456666	0.0451861	down-regulated	k__Bacteria	p__Chloroflexi	c__Ktedonobacteria	o__C0119	f__C0119	g__C0119	s__	0	0	0	0	0	0	14	13	23	8	0	12
ASV1864	10.5594	-6.91475	2.39048	-2.89262	0.00382046	0.0404095	down-regulated	k__Bacteria	p__Bacteroidota	c__Bacteroidia	o__Chitinophagales	f__Chitinophagaceae	g__	s__	0	0	0	0	0	0	22	23	39	0	0	39
ASV2488	9.60009	-6.7771	2.14046	-3.16619	0.00154449	0.0237969	down-regulated	k__Bacteria	p__Proteobacteria	c__Gammaproteobacteria	o__Burkholderiales	f__Comamonadaceae	g__	s__Comamonadaceae_bacterium	0	0	0	0	0	0	14	31	20	0	12	33
ASV929	16.1852	-7.53112	2.4182	-3.11435	0.00184351	0.0256567	down-regulated	k__Bacteria	p__Actinobacteriota	c__Coriobacteriia	o__Coriobacteriales	f__Coriobacteriaceae	g__Collinsella	s__Collinsella_aerofaciens	0	0	0	0	0	0	92	11	43	49	0	0
ASV3583	8.0736	-6.52745	2.12922	-3.06565	0.00217197	0.0289232	down-regulated	k__Bacteria	p__Proteobacteria	c__Alphaproteobacteria	o__Dongiales	f__Dongiaceae	g__Dongia	s__	0	0	0	0	0	0	0	17	16	17	25	19
ASV39	46.8201	-9.06341	2.46285	-3.68006	0.000233181	0.00583269	down-regulated	k__Bacteria	p__Proteobacteria	c__Gammaproteobacteria	o__Enterobacterales	f__Enterobacteriaceae	g__Escherichia-Shigella	s__	0	0	0	0	0	0	0	133	0	256	145	21
ASV2745	7.50586	-6.42199	2.13277	-3.0111	0.00260307	0.032278	down-regulated	k__Bacteria	p__GAL15	c__GAL15	o__GAL15	f__GAL15	g__GAL15	s__	0	0	0	0	0	0	19	17	0	13	20	17
ASV307	16.6138	-7.56876	2.68056	-2.82357	0.00474918	0.045666	down-regulated	k__Bacteria	p__Gemmatimonadota	c__Gemmatimonadetes	o__Gemmatimonadales	f__Gemmatimonadaceae	g__	s__	0	0	0	0	0	0	0	0	46	77	77	0
ASV237	18.0138	-7.68539	2.69274	-2.85412	0.00431563	0.0438914	down-regulated	k__Bacteria	p__Gemmatimonadota	c__Gemmatimonadetes	o__Gemmatimonadales	f__Gemmatimonadaceae	g__	s__	0	0	0	0	0	0	0	0	30	71	112	0
ASV479	15.3942	-7.45854	2.41659	-3.08639	0.00202605	0.0271755	down-regulated	k__Bacteria	p__Gemmatimonadota	c__Gemmatimonadetes	o__Gemmatimonadales	f__Gemmatimonadaceae	g__	s__	0	0	0	0	0	0	0	96	0	32	30	19
ASV848	20.002	-7.83628	2.42183	-3.23569	0.00121348	0.0198774	down-regulated	k__Bacteria	p__Gemmatimonadota	c__Gemmatimonadetes	o__Gemmatimonadales	f__Gemmatimonadaceae	g__	s__	0	0	0	0	0	0	0	99	0	29	75	25
ASV2101	16.1639	-7.52914	1.91136	-3.93915	8.17711e-05	0.00305172	down-regulated	k__Bacteria	p__Gemmatimonadota	c__Gemmatimonadetes	o__Gemmatimonadales	f__Gemmatimonadaceae	g__Gemmatimonas	s__	0	0	0	0	0	0	33	7	57	29	12	53
ASV3078	10.6752	-6.93029	1.89551	-3.65615	0.00025603	0.00607579	down-regulated	k__Bacteria	p__Myxococcota	c__Polyangia	o__Haliangiales	f__Haliangiaceae	g__Haliangium	s__	0	0	0	0	0	0	17	40	11	14	16	25
ASV6199	6.45252	-6.20458	2.13372	-2.90787	0.00363901	0.0393368	down-regulated	k__Bacteria	p__Myxococcota	c__Polyangia	o__Haliangiales	f__Haliangiaceae	g__Haliangium	s__	0	0	0	0	0	0	12	10	17	20	18	0
ASV1936	11.9537	-7.09365	2.12805	-3.3334	0.000857925	0.0150221	down-regulated	k__Bacteria	p__Proteobacteria	c__Alphaproteobacteria	o__Caulobacterales	f__Hyphomonadaceae	g__SWB02	s__	0	0	0	0	0	0	0	37	19	26	33	24
ASV3173	10.3388	-6.88449	2.38552	-2.88595	0.0039023	0.0409964	down-regulated	k__Bacteria	p__Actinobacteriota	c__Acidimicrobiia	o__IMCC26256	f__IMCC26256	g__IMCC26256	s__	0	0	0	0	0	0	38	0	30	23	32	0
ASV1845	8.94422	-6.675	2.39524	-2.78678	0.00532348	0.0492759	down-regulated	k__Bacteria	p__Chloroflexi	c__JG30-KF-CM66	o__JG30-KF-CM66	f__JG30-KF-CM66	g__JG30-KF-CM66	s__	0	0	0	0	0	0	0	43	0	15	22	22
ASV540	8.8024	-6.65224	2.41121	-2.75888	0.0058	0.0498767	down-regulated	k__Bacteria	p__Firmicutes	c__Clostridia	o__Lachnospirales	f__Lachnospiraceae	g__Blautia	s__Blautia_wexlerae	0	0	0	0	0	0	57	0	18	8	0	20
ASV1439	9.82607	-6.81076	2.41139	-2.82441	0.00473675	0.045666	down-regulated	k__Bacteria	p__Firmicutes	c__Clostridia	o__Lachnospirales	f__Lachnospiraceae	g__[Ruminococcus]_torques_group	s__	0	0	0	0	0	0	17	0	20	12	0	64
ASV537	52.3744	-9.22522	2.49359	-3.69957	0.000215962	0.00547598	down-regulated	k__Bacteria	p__Firmicutes	c__Clostridia	o__Lachnospirales	f__Lachnospiraceae	g__Agathobacter	s__[Eubacterium]_rectale	0	0	0	0	0	0	0	100	464	68	0	17
ASV875	17.8051	-7.66865	2.41568	-3.17453	0.00150079	0.0237432	down-regulated	k__Bacteria	p__Firmicutes	c__Clostridia	o__Lachnospirales	f__Lachnospiraceae	g__Roseburia	s__	0	0	0	0	0	0	72	35	88	0	0	17
ASV1714	17.7011	-7.66042	2.45854	-3.11584	0.00183419	0.0256567	down-regulated	k__Bacteria	p__Firmicutes	c__Clostridia	o__Lachnospirales	f__Lachnospiraceae	g__Lachnoclostridium	s__	0	0	0	0	0	0	0	13	17	172	0	18
ASV824	52.9015	-24.1986	3.00374	-8.05616	7.87316e-16	1.45732e-12	down-regulated	k__Bacteria	p__Firmicutes	c__Clostridia	o__Lachnospirales	f__Lachnospiraceae	g__	s__	0	0	0	0	0	0	0	0	0	0	519	70
ASV965	20.9578	-22.9411	3.00459	-7.63535	2.252e-14	9.35816e-12	down-regulated	k__Bacteria	p__Latescibacterota	c__Latescibacterota	o__Latescibacterota	f__Latescibacterota	g__Latescibacterota	s__	0	0	0	0	0	0	0	176	0	0	61	0
ASV1683	15.1684	-7.43715	2.69868	-2.75584	0.0058541	0.0498767	down-regulated	k__Bacteria	p__Latescibacterota	c__Latescibacterota	o__Latescibacterota	f__Latescibacterota	g__Latescibacterota	s__	0	0	0	0	0	0	0	115	0	0	37	19
ASV1442	15.5604	-7.47394	2.69172	-2.77664	0.00549245	0.0493521	down-regulated	k__Bacteria	p__Latescibacterota	c__Latescibacterota	o__Latescibacterota	f__Latescibacterota	g__Latescibacterota	s__	0	0	0	0	0	0	0	99	0	0	52	24
ASV3306	8.93716	-6.67419	2.41798	-2.76024	0.0057759	0.0498767	down-regulated	k__Bacteria	p__Latescibacterota	c__Latescibacterota	o__Latescibacterota	f__Latescibacterota	g__Latescibacterota	s__	0	0	0	0	0	0	0	55	6	30	14	0
ASV700	64.6957	-9.52995	1.92543	-4.94953	7.43932e-07	7.6501e-05	down-regulated	k__Bacteria	p__Latescibacterota	c__Latescibacterota	o__Latescibacterota	f__Latescibacterota	g__Latescibacterota	s__	0	0	0	0	0	0	25	252	32	216	180	51
ASV786	26.6352	-8.24952	2.14239	-3.85061	0.000117825	0.00396534	down-regulated	k__Bacteria	p__Myxococcota	c__Polyangia	o__MSB-4B10	f__MSB-4B10	g__MSB-4B10	s__	0	0	0	0	0	0	0	79	35	39	67	86
ASV1170	31.6375	-8.49798	2.4169	-3.51607	0.000437992	0.00900803	down-regulated	k__Bacteria	p__Myxococcota	c__Myxococcia	o__Myxococcales	f__Myxococcaceae	g__	s__	0	0	0	0	0	0	121	0	97	94	68	0
ASV1781	21.2188	-7.92159	2.69162	-2.94305	0.00324995	0.0371641	down-regulated	k__Bacteria	p__Proteobacteria	c__Gammaproteobacteria	o__Burkholderiales	f__Nitrosomonadaceae	g__Ellin6067	s__	0	0	0	0	0	0	87	0	80	0	0	81
ASV4005	14.2775	-22.419	2.97863	-7.52663	5.20672e-14	1.0573e-11	down-regulated	k__Bacteria	p__Proteobacteria	c__Gammaproteobacteria	o__Burkholderiales	f__Nitrosomonadaceae	g__Ellin6067	s__	0	0	0	0	0	0	0	0	0	73	95	0
ASV3011	14.6396	-7.38612	2.67579	-2.76035	0.0057739	0.0498767	down-regulated	k__Bacteria	p__Proteobacteria	c__Gammaproteobacteria	o__Burkholderiales	f__Nitrosomonadaceae	g__Ellin6067	s__	0	0	0	0	0	0	0	61	0	55	55	0
ASV3423	15.1663	-7.43726	2.3942	-3.10637	0.001894	0.0259688	down-regulated	k__Bacteria	p__Proteobacteria	c__Gammaproteobacteria	o__Burkholderiales	f__Nitrosomonadaceae	g__Ellin6067	s__	0	0	0	0	0	0	47	0	60	31	0	43
ASV570	51.3472	-9.19653	2.4565	-3.74375	0.000181293	0.00472638	down-regulated	k__Bacteria	p__Proteobacteria	c__Gammaproteobacteria	o__Burkholderiales	f__Nitrosomonadaceae	g__MND1	s__	0	0	0	0	0	0	0	282	0	175	87	54
ASV651	44.5957	-8.99315	2.14913	-4.18455	2.85734e-05	0.00152265	down-regulated	k__Bacteria	p__Proteobacteria	c__Gammaproteobacteria	o__Burkholderiales	f__Nitrosomonadaceae	g__MND1	s__	0	0	0	0	0	0	0	111	51	109	147	99
ASV536	47.3853	-9.08069	1.90015	-4.77895	1.76217e-06	0.000163089	down-regulated	k__Bacteria	p__Proteobacteria	c__Gammaproteobacteria	o__Burkholderiales	f__Nitrosomonadaceae	g__MND1	s__	0	0	0	0	0	0	40	169	22	126	144	49
ASV243	16.312	-7.54239	2.39961	-3.14317	0.00167127	0.0247598	down-regulated	k__Bacteria	p__Proteobacteria	c__Gammaproteobacteria	o__Burkholderiales	f__Nitrosomonadaceae	g__MND1	s__	0	0	0	0	0	0	40	0	31	83	43	0
ASV601	17.0806	-22.6619	2.9923	-7.57341	3.63539e-14	1.0573e-11	down-regulated	k__Bacteria	p__Proteobacteria	c__Gammaproteobacteria	o__Burkholderiales	f__Nitrosomonadaceae	g__MND1	s__	0	0	0	0	0	0	0	135	0	0	58	0
ASV1428	27.3866	-8.28965	2.16905	-3.82179	0.000132488	0.00408726	down-regulated	k__Bacteria	p__Proteobacteria	c__Gammaproteobacteria	o__Burkholderiales	f__Nitrosomonadaceae	g__IS-44	s__	0	0	0	0	0	0	19	142	0	48	73	32
ASV3674	8.67402	-6.63097	2.40679	-2.75511	0.00586717	0.0498767	down-regulated	k__Bacteria	p__Proteobacteria	c__Gammaproteobacteria	o__Burkholderiales	f__Nitrosomonadaceae	g__IS-44	s__	0	0	0	0	0	0	0	48	0	30	9	14
ASV2172	16.0226	-7.51644	2.12333	-3.53993	0.000400226	0.00851515	down-regulated	k__Bacteria	p__Proteobacteria	c__Gammaproteobacteria	o__Burkholderiales	f__Nitrosomonadaceae	g__MND1	s__	0	0	0	0	0	0	37	44	31	42	0	35
ASV2084	19.5324	-7.80212	1.85823	-4.19867	2.68485e-05	0.00150596	down-regulated	k__Bacteria	p__Proteobacteria	c__Gammaproteobacteria	o__Burkholderiales	f__Nitrosomonadaceae	g__MND1	s__	0	0	0	0	0	0	27	31	34	45	39	52
ASV2588	14.2808	-7.35029	2.13925	-3.43592	0.000590551	0.0112692	down-regulated	k__Bacteria	p__Nitrospirota	c__Nitrospiria	o__Nitrospirales	f__Nitrospiraceae	g__Nitrospira	s__	0	0	0	0	0	0	13	44	0	49	33	27
ASV444	26.8577	-8.26153	2.41659	-3.41867	0.000629275	0.0117268	down-regulated	k__Bacteria	p__Nitrospirota	c__Nitrospiria	o__Nitrospirales	f__Nitrospiraceae	g__Nitrospira	s__	0	0	0	0	0	0	0	106	0	73	51	79
ASV2486	8.67266	-6.63075	2.4004	-2.76235	0.00573873	0.0498767	down-regulated	k__Bacteria	p__Chloroflexi	c__P2-11E	o__P2-11E	f__P2-11E	g__P2-11E	s__	0	0	0	0	0	0	0	37	0	31	25	8
ASV141	15.1195	-22.4981	2.98315	-7.54171	4.63864e-14	1.0573e-11	down-regulated	k__Bacteria	p__Firmicutes	c__Bacilli	o__Paenibacillales	f__Paenibacillaceae	g__Paenibacillus	s__	0	0	0	0	0	0	0	89	0	0	0	80
ASV541	16.0872	-7.52211	2.68713	-2.79931	0.00512125	0.0484531	down-regulated	k__Bacteria	p__Verrucomicrobiota	c__Verrucomicrobiae	o__Pedosphaerales	f__Pedosphaeraceae	g__Pedosphaeraceae	s__	0	0	0	0	0	0	0	103	0	39	44	0
ASV1783	16.779	-7.58299	2.68639	-2.82274	0.0047615	0.045666	down-regulated	k__Bacteria	p__Verrucomicrobiota	c__Verrucomicrobiae	o__Pedosphaerales	f__Pedosphaeraceae	g__Pedosphaeraceae	s__	0	0	0	0	0	0	0	109	50	41	0	0
ASV437	20.5289	-7.87388	2.40742	-3.27067	0.00107294	0.0180546	down-regulated	k__Bacteria	p__Planctomycetota	c__Pla4_lineage	o__Pla4_lineage	f__Pla4_lineage	g__Pla4_lineage	s__	0	0	0	0	0	0	48	91	0	47	52	0
ASV624	9.80912	-6.80812	2.39562	-2.8419	0.00448452	0.0451133	down-regulated	k__Bacteria	p__Proteobacteria	c__Gammaproteobacteria	o__Pseudomonadales	f__Pseudomonadaceae	g__Pseudomonas	s__	0	0	0	0	0	0	0	29	0	14	29	39
ASV3486	10.8544	-6.95454	2.39051	-2.90923	0.00362318	0.0393368	down-regulated	k__Bacteria	p__Actinobacteriota	c__Actinobacteria	o__Pseudonocardiales	f__Pseudonocardiaceae	g__Pseudonocardia	s__	0	0	0	0	0	0	37	19	40	0	0	31
ASV1333	11.1545	-6.99392	2.39003	-2.92629	0.00343031	0.0382501	down-regulated	k__Bacteria	p__Acidobacteriota	c__Blastocatellia	o__Pyrinomonadales	f__Pyrinomonadaceae	g__RB41	s__	0	0	0	0	0	0	0	40	23	26	42	0
ASV2440	18.7666	-7.74454	2.1262	-3.64243	0.00027008	0.00624899	down-regulated	k__Bacteria	p__Acidobacteriota	c__Blastocatellia	o__Pyrinomonadales	f__Pyrinomonadaceae	g__RB41	s__	0	0	0	0	0	0	54	0	51	52	32	34
ASV2762	8.63978	-6.6253	1.89598	-3.4944	0.000475128	0.00955936	down-regulated	k__Bacteria	p__Acidobacteriota	c__Blastocatellia	o__Pyrinomonadales	f__Pyrinomonadaceae	g__RB41	s__	0	0	0	0	0	0	23	18	20	12	7	21
ASV2112	16.574	-7.56525	2.39779	-3.15509	0.00160446	0.0241452	down-regulated	k__Bacteria	p__Acidobacteriota	c__Blastocatellia	o__Pyrinomonadales	f__Pyrinomonadaceae	g__RB41	s__	0	0	0	0	0	0	0	60	31	53	52	0
ASV1135	16.6817	-7.57444	2.13408	-3.54927	0.000386301	0.00831445	down-regulated	k__Bacteria	p__Proteobacteria	c__Gammaproteobacteria	o__Xanthomonadales	f__Rhodanobacteraceae	g__	s__	0	0	0	0	0	0	0	38	22	35	62	36
ASV3858	8.50627	-6.60267	2.38713	-2.76594	0.0056759	0.0498767	down-regulated	k__Bacteria	p__Methylomirabilota	c__Methylomirabilia	o__Rokubacteriales	f__Rokubacteriales	g__Rokubacteriales	s__	0	0	0	0	0	0	0	29	0	24	27	18
ASV2391	14.5869	-7.38106	2.12898	-3.46694	0.000526418	0.010366	down-regulated	k__Bacteria	p__Chloroflexi	c__Chloroflexia	o__Chloroflexales	f__Roseiflexaceae	g__	s__	0	0	0	0	0	0	49	0	34	40	32	18
ASV775	15.981	-7.51275	2.39344	-3.13889	0.00169589	0.0247598	down-regulated	k__Bacteria	p__Firmicutes	c__Clostridia	o__Oscillospirales	f__Ruminococcaceae	g__Faecalibacterium	s__	0	0	0	0	0	0	57	0	47	48	0	39
ASV476	36.0438	-8.68611	2.42861	-3.57658	0.000348124	0.00758091	down-regulated	k__Bacteria	p__Firmicutes	c__Clostridia	o__Oscillospirales	f__Ruminococcaceae	g__Faecalibacterium	s__	0	0	0	0	0	0	125	66	181	65	0	0
ASV1441	9.36147	-6.74122	2.40868	-2.79872	0.00513064	0.0484531	down-regulated	k__Bacteria	p__Firmicutes	c__Clostridia	o__Oscillospirales	f__Ruminococcaceae	g__Subdoligranulum	s__	0	0	0	0	0	0	64	13	20	14	0	0
ASV1023	25.087	-8.16307	2.0046	-4.07218	4.65758e-05	0.00210273	down-regulated	k__Bacteria	p__Gemmatimonadota	c__S0134_terrestrial_group	o__S0134_terrestrial_group	f__S0134_terrestrial_group	g__S0134_terrestrial_group	s__	0	0	0	0	0	0	8	157	6	21	80	14
ASV2622	16.8844	-7.59194	2.39908	-3.16452	0.00155336	0.0237969	down-regulated	k__Bacteria	p__Bacteroidota	c__Bacteroidia	o__Chitinophagales	f__Saprospiraceae	g__	s__	0	0	0	0	0	0	34	47	0	55	61	0
ASV3169	10.9301	-6.96442	2.38858	-2.91572	0.00354871	0.0393333	down-regulated	k__Bacteria	p__Bacteroidota	c__Bacteroidia	o__Chitinophagales	f__Saprospiraceae	g__	s__	0	0	0	0	0	0	31	0	30	0	28	37
ASV2177	14.6892	-7.39093	2.12823	-3.4728	0.000515059	0.0102513	down-regulated	k__Bacteria	p__Acidobacteriota	c__Acidobacteriae	o__Solibacterales	f__Solibacteraceae	g__Candidatus_Solibacter	s__	0	0	0	0	0	0	30	24	0	43	41	32
ASV3481	16.529	-7.56113	2.14489	-3.52519	0.000423182	0.00882216	down-regulated	k__Bacteria	p__Proteobacteria	c__Gammaproteobacteria	o__Salinisphaerales	f__Solimonadaceae	g__Polycyclovorans	s__	0	0	0	0	0	0	16	70	0	37	26	41
ASV1839	14.3923	-7.3616	2.13842	-3.44254	0.000576283	0.0111114	down-regulated	k__Bacteria	p__Acidobacteriota	c__Acidobacteriae	o__Subgroup_12	f__Subgroup_12	g__Subgroup_12	s__	0	0	0	0	0	0	19	40	16	43	51	0
ASV589	14.0234	-22.3924	2.97989	-7.51452	5.71207e-14	1.0573e-11	down-regulated	k__Bacteria	p__Acidobacteriota	c__Vicinamibacteria	o__Subgroup_17	f__Subgroup_17	g__Subgroup_17	s__	0	0	0	0	0	0	0	90	0	0	0	67
ASV1062	16.5041	-7.55896	2.41061	-3.1357	0.00171445	0.0247598	down-regulated	k__Bacteria	p__Acidobacteriota	c__Holophagae	o__Subgroup_7	f__Subgroup_7	g__Subgroup_7	s__	0	0	0	0	0	0	0	87	0	31	46	25
ASV1913	9.87253	-6.81771	2.38826	-2.85468	0.00430803	0.0438914	down-regulated	k__Bacteria	p__Acidobacteriota	c__Holophagae	o__Subgroup_7	f__Subgroup_7	g__Subgroup_7	s__	0	0	0	0	0	0	20	36	33	0	0	26
ASV1644	9.49212	-6.76076	2.39046	-2.82823	0.00468063	0.0455992	down-regulated	k__Bacteria	p__Acidobacteriota	c__Holophagae	o__Subgroup_7	f__Subgroup_7	g__Subgroup_7	s__	0	0	0	0	0	0	0	26	0	18	32	32
ASV2302	8.42975	-6.58974	2.38633	-2.76145	0.00575451	0.0498767	down-regulated	k__Bacteria	p__Chloroflexi	c__TK10	o__TK10	f__TK10	g__TK10	s__	0	0	0	0	0	0	0	22	33	0	21	22
ASV5637	11.311	-7.01415	2.39188	-2.93249	0.00336257	0.037952	down-regulated	k__Bacteria	p__Acidobacteriota	c__Vicinamibacteria	o__Vicinamibacterales	f__Vicinamibacteraceae	g__Vicinamibacteraceae	s__	0	0	0	0	0	0	24	0	21	51	0	39
ASV967	24.4788	-8.12767	2.14246	-3.79361	0.00014847	0.00450521	down-regulated	k__Bacteria	p__Acidobacteriota	c__Vicinamibacteria	o__Vicinamibacterales	f__Vicinamibacteraceae	g__Vicinamibacteraceae	s__	0	0	0	0	0	0	45	81	0	30	77	46
ASV174	19.621	-22.8426	2.9974	-7.62081	2.52092e-14	9.35816e-12	down-regulated	k__Bacteria	p__Acidobacteriota	c__Vicinamibacteria	o__Vicinamibacterales	f__Vicinamibacteraceae	g__Vicinamibacteraceae	s__	0	0	0	0	0	0	0	0	0	93	137	0
ASV252	21.8893	-7.96657	2.40572	-3.31152	0.000927919	0.0159035	down-regulated	k__Bacteria	p__Acidobacteriota	c__Vicinamibacteria	o__Vicinamibacterales	f__Vicinamibacteraceae	g__Vicinamibacteraceae	s__	0	0	0	0	0	0	47	0	52	75	87	0
ASV506	26.3638	-8.23496	2.70501	-3.04434	0.00233192	0.0301613	down-regulated	k__Bacteria	p__Acidobacteriota	c__Vicinamibacteria	o__Vicinamibacterales	f__Vicinamibacteraceae	g__Vicinamibacteraceae	s__	0	0	0	0	0	0	0	0	80	179	66	0
ASV2306	24.1891	-8.1105	2.14881	-3.77442	0.000160382	0.00462053	down-regulated	k__Bacteria	p__Acidobacteriota	c__Vicinamibacteria	o__Vicinamibacterales	f__Vicinamibacteraceae	g__Vicinamibacteraceae	s__	0	0	0	0	0	0	34	106	0	31	62	43
ASV1530	15.6038	-7.47808	1.92878	-3.8771	0.000105711	0.00362354	down-regulated	k__Bacteria	p__Proteobacteria	c__Alphaproteobacteria	o__Rhizobiales	f__Xanthobacteraceae	g__	s__	0	0	0	0	0	0	9	72	7	41	25	27
ASV1163	22.373	-7.99788	2.71976	-2.94066	0.00327514	0.0371919	down-regulated	k__Bacteria	p__Zixibacteria	c__Zixibacteria	o__Zixibacteria	f__Zixibacteria	g__Zixibacteria	s__	0	0	0	0	0	0	0	147	0	0	89	16

## Sheet: GLR-CK vs. P
ASVID	baseMean	log2FoldChange	lfcSE	stat	pvalue	padj	group	Kingdom	Phylum	Class	Order	Family	Genus	Species	S17_D0	S17_D1	S41_D0	S41_D1	S101_D0	S101_D1	S18_D0	S18_D1	S42_D0	S42_D1	S102_D0	S102_D1
ASV241	67.7577	9.29215	2.01544	4.61048	4.01748e-06	0.000177251	up-regulated	k__Bacteria	p__Actinobacteriota	c__Actinobacteria	o__Corynebacteriales	f__	g__	s__	108	118	152	140	288	156	0	0	0	0	0	0
ASV1215	18.3149	21.74	3.00453	7.23572	4.63068e-13	2.83758e-11	up-regulated	k__Bacteria	p__Proteobacteria	c__Gammaproteobacteria	o__Gammaproteobacteria_Incertae_Sedis	f__	g__Acidibacter	s__	233	0	25	0	0	0	0	0	0	0	0	0
ASV4250	13.1089	21.2768	3.00507	7.08031	1.43833e-12	7.21127e-11	up-regulated	k__Bacteria	p__Proteobacteria	c__Alphaproteobacteria	o__Rhizobiales	f__Devosiaceae	g__	s__	166	0	0	0	20	0	0	0	0	0	0	0
ASV853	28.347	20.7755	3.00405	6.91583	4.65129e-12	2.2306e-10	up-regulated	k__Bacteria	p__Actinobacteriota	c__Actinobacteria	o__Micromonosporales	f__Micromonosporaceae	g__	s__	264	0	0	131	0	0	0	0	0	0	0	0
ASV433	18.4391	7.41451	2.30635	3.21482	0.00130527	0.0378871	up-regulated	k__Bacteria	p__Actinobacteriota	c__Actinobacteria	o__Micromonosporales	f__Micromonosporaceae	g__Rhizocola	s__	75	42	46	0	49	47	0	0	0	0	0	0
ASV6939	14.4982	21.4129	3.00489	7.12601	1.03323e-12	5.69828e-11	up-regulated	k__Bacteria	p__Myxococcota	c__Myxococcia	o__Myxococcales	f__Myxococcaceae	g__	s__	0	0	0	171	0	30	0	0	0	0	0	0
ASV921	13.5422	21.3222	3.00501	7.09555	1.28842e-12	6.76728e-11	up-regulated	k__Bacteria	p__Actinobacteriota	c__Actinobacteria	o__Propionibacteriales	f__Nocardioidaceae	g__Aeromicrobium	s__	140	0	0	0	0	54	0	0	0	0	0	0
ASV1618	20.2931	21.8872	3.0044	7.28506	3.21534e-13	2.08619e-11	up-regulated	k__Bacteria	p__RCP2-54	c__RCP2-54	o__RCP2-54	f__RCP2-54	g__RCP2-54	s__	0	209	37	0	0	0	0	0	0	0	0	0
ASV2214	19.3483	21.6839	3.00446	7.21723	5.30576e-13	3.08013e-11	up-regulated	k__Bacteria	p__Proteobacteria	c__Alphaproteobacteria	o__Rhizobiales	f__Rhizobiaceae	g__	s__	217	0	56	0	0	0	0	0	0	0	0	0
ASV3608	15.5164	19.977	3.00478	6.64841	2.96283e-11	1.36167e-09	up-regulated	k__Bacteria	p__Acidobacteriota	c__Holophagae	o__Subgroup_7	f__Subgroup_7	g__Subgroup_7	s__	0	0	0	180	36	0	0	0	0	0	0	0
ASV5731	33.9252	-23.4379	3.00422	-7.80166	6.10966e-15	1.12316e-12	down-regulated	k__Bacteria	p__Myxococcota	c__Polyangia	o__Polyangiales	f__	g__	s__	0	0	0	0	0	0	0	0	190	25	0	0
ASV402	15.1768	-22.6317	3.00551	-7.53007	5.07121e-14	5.32931e-12	down-regulated	k__Bacteria	p__Actinobacteriota	c__Thermoleophilia	o__Gaiellales	f__	g__	s__	0	0	0	0	0	0	0	0	67	0	0	40
ASV399	13.513	-22.4773	3.00579	-7.478	7.54634e-14	5.54908e-12	down-regulated	k__Bacteria	p__Actinobacteriota	c__Thermoleophilia	o__Solirubrobacterales	f__67-14	g__67-14	s__	0	0	0	0	0	0	84	0	0	0	0	74
ASV362	21.6751	-8.10014	2.60205	-3.11299	0.00185204	0.048638	down-regulated	k__Bacteria	p__Actinobacteriota	c__Thermoleophilia	o__Solirubrobacterales	f__67-14	g__67-14	s__	0	0	0	0	0	0	35	65	44	0	0	60
ASV1517	14.4916	-22.5724	3.00562	-7.51007	5.9097e-14	5.32931e-12	down-regulated	k__Bacteria	p__Actinobacteriota	c__Thermoleophilia	o__Solirubrobacterales	f__67-14	g__67-14	s__	0	0	0	0	0	0	91	93	0	0	0	0
ASV3129	48.197	-24.2041	3.00391	-8.05753	7.78502e-16	5.64523e-13	down-regulated	k__Bacteria	p__Proteobacteria	c__Gammaproteobacteria	o__Aeromonadales	f__Aeromonadaceae	g__Aeromonas	s__	0	0	0	0	0	0	281	0	0	260	0	0
ASV4625	17.6985	-22.8414	3.00518	-7.60069	2.94565e-14	4.06131e-12	down-regulated	k__Bacteria	p__Firmicutes	c__Clostridia	o__Clostridia_UCG-014	f__Clostridia_UCG-014	g__Clostridia_UCG-014	s__	0	0	0	0	0	0	0	0	59	0	106	0
ASV860	38.7437	-8.93827	2.07545	-4.30667	1.65731e-05	0.00070308	down-regulated	k__Bacteria	p__Firmicutes	c__Clostridia	o__Clostridiales	f__Clostridiaceae	g__Clostridium_sensu_stricto_1	s__	0	0	0	0	0	0	69	149	73	49	25	14
ASV1432	22.6757	-8.16565	2.62067	-3.11586	0.00183407	0.048638	down-regulated	k__Bacteria	p__Firmicutes	c__Bacilli	o__Erysipelotrichales	f__Erysipelotrichaceae	g__Turicibacter	s__	0	0	0	0	0	0	30	138	32	28	0	0
ASV1643	45.1353	-9.15811	2.67506	-3.42351	0.00061817	0.0200542	down-regulated	k__Bacteria	p__Gemmatimonadota	c__Gemmatimonadetes	o__Gemmatimonadales	f__Gemmatimonadaceae	g__	s__	0	0	0	0	0	0	45	0	206	35	58	0
ASV1957	30.1318	-8.57549	2.31741	-3.70046	0.000215212	0.00818548	down-regulated	k__Bacteria	p__Actinobacteriota	c__Actinobacteria	o__Frankiales	f__Geodermatophilaceae	g__	s__	0	0	0	0	0	0	70	72	71	0	48	35
ASV2025	29.5613	-8.54786	2.62301	-3.2588	0.00111885	0.0333537	down-regulated	k__Bacteria	p__Campilobacterota	c__Campylobacteria	o__Campylobacterales	f__Helicobacteraceae	g__Helicobacter	s__	0	0	0	0	0	0	54	112	74	34	0	0
ASV1679	22.6274	-8.16264	2.30017	-3.54871	0.000387127	0.0133438	down-regulated	k__Bacteria	p__Actinobacteriota	c__Acidimicrobiia	o__IMCC26256	f__IMCC26256	g__IMCC26256	s__	0	0	0	0	0	0	64	55	38	0	54	29
ASV1012	14.2082	-7.49221	2.2883	-3.27415	0.00105982	0.0324716	down-regulated	k__Bacteria	p__Chloroflexi	c__KD4-96	o__KD4-96	f__KD4-96	g__KD4-96	s__	0	0	0	0	0	0	27	42	0	25	19	42
ASV2763	17.2395	-7.77037	2.29389	-3.38742	0.00070553	0.0222343	down-regulated	k__Bacteria	p__Firmicutes	c__Clostridia	o__Lachnospirales	f__Lachnospiraceae	g__	s__	0	0	0	0	0	0	41	40	24	27	52	0
ASV2801	26.3388	-8.38183	2.61357	-3.20705	0.00134105	0.0379276	down-regulated	k__Bacteria	p__Firmicutes	c__Clostridia	o__Lachnospirales	f__Lachnospiraceae	g__Blautia	s__	0	0	0	0	0	0	112	40	27	96	0	0
ASV1713	60.8166	-9.58927	2.34856	-4.08304	4.44512e-05	0.00181591	down-regulated	k__Bacteria	p__Firmicutes	c__Clostridia	o__Lachnospirales	f__Lachnospiraceae	g__	s__	0	0	0	0	0	0	240	94	36	225	67	0
ASV2858	23.2658	-8.20204	2.60906	-3.14368	0.00166836	0.0460049	down-regulated	k__Bacteria	p__Firmicutes	c__Clostridia	o__Lachnospirales	f__Lachnospiraceae	g__Lachnospiraceae_NK4A136_group	s__	0	0	0	0	0	0	61	53	66	32	0	0
ASV3066	30.8573	-23.5983	3.00432	-7.85479	4.00457e-15	9.2057e-13	down-regulated	k__Bacteria	p__Firmicutes	c__Clostridia	o__Lachnospirales	f__Lachnospiraceae	g__Lachnospiraceae_NK4A136_group	s__	0	0	0	0	0	0	153	0	0	183	0	0
ASV279	27.6326	-8.45004	2.33188	-3.62371	0.000290411	0.010333	down-regulated	k__Bacteria	p__Proteobacteria	c__Alphaproteobacteria	o__Rhizobiales	f__Methyloligellaceae	g__	s__	0	0	0	0	0	0	45	43	86	0	35	38
ASV807	44.7716	-24.1038	3.00397	-8.02399	1.02361e-15	5.64523e-13	down-regulated	k__Bacteria	p__Myxococcota	c__Myxococcia	o__Myxococcales	f__Myxococcaceae	g__	s__	0	0	0	0	0	0	0	0	202	0	154	0
ASV6872	14.0365	-22.4986	3.0057	-7.48532	7.1374e-14	5.54908e-12	down-regulated	k__Bacteria	p__Proteobacteria	c__Gammaproteobacteria	o__Burkholderiales	f__Nitrosomonadaceae	g__MND1	s__	0	0	0	0	0	0	0	73	0	0	0	72
ASV2381	30.305	-8.58336	2.33884	-3.66993	0.000242621	0.00892036	down-regulated	k__Bacteria	p__Firmicutes	c__Clostridia	o__Oscillospirales	f__Oscillospiraceae	g__	s__	0	0	0	0	0	0	66	30	86	62	28	0
ASV673	50.3741	-9.31669	2.67083	-3.48831	0.000486083	0.016247	down-regulated	k__Bacteria	p__Myxococcota	c__Polyangia	o__Polyangiales	f__Polyangiaceae	g__	s__	0	0	0	0	0	0	67	0	198	83	0	39
ASV177	31.8627	-23.6385	3.00429	-7.86827	3.59578e-15	9.2057e-13	down-regulated	k__Bacteria	p__Methylomirabilota	c__Methylomirabilia	o__Rokubacteriales	f__Rokubacteriales	g__Rokubacteriales	s__	0	0	0	0	0	0	0	212	0	117	0	0
ASV2490	15.6126	-22.6722	3.00545	-7.54371	4.56784e-14	5.32931e-12	down-regulated	k__Bacteria	p__Methylomirabilota	c__Methylomirabilia	o__Rokubacteriales	f__Rokubacteriales	g__Rokubacteriales	s__	0	0	0	0	0	0	0	0	74	0	46	0
ASV995	38.3204	-22.0895	3.0041	-7.35312	1.9364e-13	1.33491e-11	down-regulated	k__Bacteria	p__Acidobacteriota	c__Holophagae	o__Subgroup_7	f__Subgroup_7	g__Subgroup_7	s__	0	0	0	0	0	0	0	138	0	234	0	0
ASV1324	38.2207	-8.91918	2.31291	-3.85626	0.000115137	0.00453558	down-regulated	k__Bacteria	p__Proteobacteria	c__Gammaproteobacteria	o__Burkholderiales	f__Sutterellaceae	g__Parasutterella	s__	0	0	0	0	0	0	129	76	37	91	85	0
ASV3353	30.5326	-23.5829	3.00434	-7.84962	4.17303e-15	9.2057e-13	down-regulated	k__Bacteria	p__Acidobacteriota	c__Vicinamibacteria	o__Vicinamibacterales	f__Vicinamibacteraceae	g__Vicinamibacteraceae	s__	0	0	0	0	0	0	207	0	0	0	216	0
ASV249	18.9863	-22.9205	3.00504	-7.62735	2.39633e-14	3.77593e-12	down-regulated	k__Bacteria	p__Acidobacteriota	c__Vicinamibacteria	o__Vicinamibacterales	f__Vicinamibacteraceae	g__Vicinamibacteraceae	s__	0	0	0	0	0	0	0	124	0	0	0	76
ASV1634	14.7363	-22.5742	3.00558	-7.51078	5.87763e-14	5.32931e-12	down-regulated	k__Bacteria	p__Acidobacteriota	c__Vicinamibacteria	o__Vicinamibacterales	f__Vicinamibacteraceae	g__Vicinamibacteraceae	s__	0	0	0	0	0	0	0	0	0	105	0	29
ASV1264	14.2344	-22.5487	3.00566	-7.50208	6.28115e-14	5.32931e-12	down-regulated	k__Bacteria	p__Acidobacteriota	c__Vicinamibacteria	o__Vicinamibacterales	f__Vicinamibacteraceae	g__Vicinamibacteraceae	s__	0	0	0	0	0	0	0	80	0	64	0	0

## Sheet: GLR-CK vs. NP
ASVID	baseMean	log2FoldChange	lfcSE	stat	pvalue	padj	group	Kingdom	Phylum	Class	Order	Family	Genus	Species	S15_D0	S15_D1	S39_D0	S39_D1	S99_D0	S99_D1	S18_D0	S18_D1	S42_D0	S42_D1	S102_D0	S102_D1
ASV3868	21.7092	7.54687	2.6406	2.85801	0.004263	0.0426674	up-regulated	k__Bacteria	p__Acidobacteriota	c__Vicinamibacteria	o__Vicinamibacterales	f__	g__	s__	36	23	0	0	118	150	0	0	0	0	0	0
ASV1561	17.6615	7.24918	2.31709	3.12857	0.00175662	0.0256805	up-regulated	k__Bacteria	p__Acidobacteriota	c__Vicinamibacteria	o__Vicinamibacterales	f__	g__	s__	34	38	0	69	82	45	0	0	0	0	0	0
ASV241	28.7508	7.95218	2.07555	3.83135	0.00012744	0.00330476	up-regulated	k__Bacteria	p__Actinobacteriota	c__Actinobacteria	o__Corynebacteriales	f__	g__	s__	178	121	29	44	26	36	0	0	0	0	0	0
ASV1907	16.702	7.16882	2.32771	3.07978	0.00207156	0.0278848	up-regulated	k__Bacteria	p__Proteobacteria	c__Alphaproteobacteria	o__Rhizobiales	f__	g__	s__	23	25	102	79	0	36	0	0	0	0	0	0
ASV1776	8.8968	6.25994	2.0302	3.08341	0.00204644	0.0278848	up-regulated	k__Bacteria	p__Proteobacteria	c__Alphaproteobacteria	o__	f__	g__	s__	23	18	22	21	33	19	0	0	0	0	0	0
ASV764	14.1859	6.93304	2.31108	2.99992	0.00270052	0.0331322	up-regulated	k__Bacteria	p__Proteobacteria	c__Alphaproteobacteria	o__	f__	g__	s__	28	28	0	55	57	48	0	0	0	0	0	0
ASV6477	15.9192	21.4534	3.00459	7.14019	9.32014e-13	3.79796e-11	up-regulated	k__Bacteria	p__Actinobacteriota	c__Thermoleophilia	o__Gaiellales	f__	g__	s__	0	0	152	107	0	0	0	0	0	0	0	0
ASV1430	14.6445	6.97906	2.31528	3.01435	0.00257535	0.0319399	up-regulated	k__Bacteria	p__Gemmatimonadota	c__BD2-11_terrestrial_group	o__BD2-11_terrestrial_group	f__BD2-11_terrestrial_group	g__BD2-11_terrestrial_group	s__	31	40	59	76	22	0	0	0	0	0	0	0
ASV4026	11.3381	6.60993	2.3042	2.86864	0.00412236	0.0421246	up-regulated	k__Bacteria	p__Myxococcota	c__Polyangia	o__Polyangiales	f__BIrii41	g__BIrii41	s__	18	31	41	46	0	41	0	0	0	0	0	0
ASV1373	31.7798	8.09675	2.02613	3.99617	6.43746e-05	0.00183629	up-regulated	k__Bacteria	p__Acidobacteriota	c__Blastocatellia	o__Blastocatellales	f__Blastocatellaceae	g__	s__	73	43	114	54	128	76	0	0	0	0	0	0
ASV1203	33.5272	8.17406	2.08603	3.91848	8.91084e-05	0.00236448	up-regulated	k__Bacteria	p__Myxococcota	c__Polyangia	o__Blfdi19	f__Blfdi19	g__Blfdi19	s__	21	37	59	290	45	77	0	0	0	0	0	0
ASV890	20.5102	7.46501	2.32204	3.21485	0.00130513	0.0204788	up-regulated	k__Bacteria	p__Proteobacteria	c__Gammaproteobacteria	o__CCD24	f__CCD24	g__CCD24	s__	22	79	79	64	0	74	0	0	0	0	0	0
ASV1761	24.2021	7.70367	2.62998	2.92917	0.00339866	0.0365837	up-regulated	k__Bacteria	p__Bacteroidota	c__Bacteroidia	o__Chitinophagales	f__Chitinophagaceae	g__	s__	45	62	0	0	154	99	0	0	0	0	0	0
ASV130	14.923	21.3678	3.00469	7.1115	1.1479e-12	4.51637e-11	up-regulated	k__Bacteria	p__Actinobacteriota	c__Thermoleophilia	o__Gaiellales	f__Gaiellaceae	g__Gaiella	s__	89	130	0	0	0	0	0	0	0	0	0	0
ASV1877	34.7439	8.22531	2.6562	3.09665	0.00195723	0.0272342	up-regulated	k__Bacteria	p__Gemmatimonadota	c__Gemmatimonadetes	o__Gemmatimonadales	f__Gemmatimonadaceae	g__	s__	76	53	0	0	292	94	0	0	0	0	0	0
ASV2176	13.016	6.80877	2.35086	2.89628	0.00377611	0.0399781	up-regulated	k__Bacteria	p__Gemmatimonadota	c__Gemmatimonadetes	o__Gemmatimonadales	f__Gemmatimonadaceae	g__	s__	17	21	0	10	86	61	0	0	0	0	0	0
ASV4366	13.0101	21.1751	3.00491	7.04684	1.83028e-12	6.96115e-11	up-regulated	k__Bacteria	p__Actinobacteriota	c__Acidimicrobiia	o__Microtrichales	f__Ilumatobacteraceae	g__	s__	26	0	0	0	165	0	0	0	0	0	0	0
ASV4688	15.8974	7.09738	2.32994	3.04616	0.00231782	0.0299112	up-regulated	k__Bacteria	p__Bacteroidota	c__Bacteroidia	o__Cytophagales	f__Microscillaceae	g__	s__	35	14	42	0	79	72	0	0	0	0	0	0
ASV803	45.6361	8.61879	2.33679	3.6883	0.000225755	0.00536639	up-regulated	k__Bacteria	p__Bacteroidota	c__Bacteroidia	o__Cytophagales	f__Microscillaceae	g__	s__	129	82	207	0	176	104	0	0	0	0	0	0
ASV356	19.5937	21.7572	3.00433	7.24196	4.42256e-13	1.86894e-11	up-regulated	k__Bacteria	p__Proteobacteria	c__Gammaproteobacteria	o__Burkholderiales	f__Nitrosomonadaceae	g__MND1	s__	63	0	0	250	0	0	0	0	0	0	0	0
ASV1804	35.5268	8.25757	2.0339	4.05998	4.90778e-05	0.00147362	up-regulated	k__Bacteria	p__Proteobacteria	c__Gammaproteobacteria	o__Burkholderiales	f__Nitrosomonadaceae	g__Nitrosospira	s__	90	29	80	90	93	167	0	0	0	0	0	0
ASV2099	26.0549	7.81014	2.63192	2.96747	0.0030026	0.0349588	up-regulated	k__Bacteria	p__Proteobacteria	c__Gammaproteobacteria	o__Burkholderiales	f__Nitrosomonadaceae	g__	s__	62	48	123	0	162	0	0	0	0	0	0	0
ASV727	48.3229	8.70133	2.02954	4.28733	1.80831e-05	0.000644775	up-regulated	k__Bacteria	p__Proteobacteria	c__Gammaproteobacteria	o__Burkholderiales	f__Nitrosomonadaceae	g__MND1	s__	60	76	106	128	225	144	0	0	0	0	0	0
ASV921	36.0197	8.27741	2.33202	3.54946	0.000386026	0.00863638	up-regulated	k__Bacteria	p__Actinobacteriota	c__Actinobacteria	o__Propionibacteriales	f__Nocardioidaceae	g__Aeromicrobium	s__	0	53	111	91	161	138	0	0	0	0	0	0
ASV2102	14.7165	6.98606	2.34669	2.97699	0.00291098	0.0345982	up-regulated	k__Bacteria	p__Chloroflexi	c__OLB14	o__OLB14	f__OLB14	g__OLB14	s__	11	13	60	0	66	76	0	0	0	0	0	0
ASV224	66.7255	9.16689	2.02315	4.531	5.87062e-06	0.000216077	up-regulated	k__Bacteria	p__Proteobacteria	c__Alphaproteobacteria	o__Rhizobiales	f__Rhizobiaceae	g__	s__	102	95	281	145	233	175	0	0	0	0	0	0
ASV2662	39.8699	8.42389	3.00374	2.80447	0.00504002	0.0471365	up-regulated	k__Bacteria	p__Actinobacteriota	c__Actinobacteria	o__Streptomycetales	f__Streptomycetaceae	g__Streptomyces	s__	80	103	0	0	0	426	0	0	0	0	0	0
ASV1270	35.2556	8.24644	2.63886	3.125	0.00177805	0.0256805	up-regulated	k__Bacteria	p__Acidobacteriota	c__Thermoanaerobaculia	o__Thermoanaerobaculales	f__Thermoanaerobaculaceae	g__Subgroup_10	s__	0	76	134	0	203	122	0	0	0	0	0	0
ASV1153	41.9396	8.49698	2.02419	4.19772	2.69617e-05	0.000878952	up-regulated	k__Bacteria	p__Proteobacteria	c__Gammaproteobacteria	o__Burkholderiales	f__TRA3-20	g__TRA3-20	s__	71	45	146	128	132	128	0	0	0	0	0	0
ASV557	38.7296	8.382	2.64358	3.1707	0.0015207	0.022534	up-regulated	k__Bacteria	p__Proteobacteria	c__Gammaproteobacteria	o__Xanthomonadales	f__Xanthomonadaceae	g__Lysobacter	s__	117	156	92	0	212	0	0	0	0	0	0	0
ASV715	23.2259	7.64435	2.34934	3.25383	0.00113859	0.0191452	up-regulated	k__Bacteria	p__Proteobacteria	c__Gammaproteobacteria	o__Xanthomonadales	f__Xanthomonadaceae	g__Pseudoxanthomonas	s__	32	16	96	0	132	79	0	0	0	0	0	0
ASV1375	25.6876	-8.48049	2.61629	-3.24142	0.00118936	0.0196675	down-regulated	k__Bacteria	p__Armatimonadota	c__Fimbriimonadia	o__Fimbriimonadales	f__	g__	s__	0	0	0	0	0	0	17	85	0	51	0	85
ASV1968	14.805	-7.68543	2.60845	-2.94636	0.00321541	0.0362527	down-regulated	k__Bacteria	p__Chloroflexi	c__Anaerolineae	o__	f__	g__	s__	0	0	0	0	0	0	10	27	0	19	0	79
ASV327	43.7707	-9.24931	3.00405	-3.07895	0.00207731	0.0278848	down-regulated	k__Bacteria	p__Acidobacteriota	c__Vicinamibacteria	o__Vicinamibacterales	f__	g__	s__	0	0	0	0	0	0	0	176	0	125	0	96
ASV625	15.0509	-22.7427	3.00571	-7.56651	3.83376e-14	2.31181e-12	down-regulated	k__Bacteria	p__Acidobacteriota	c__Vicinamibacteria	o__Vicinamibacterales	f__	g__	s__	0	0	0	0	0	0	0	95	0	46	0	0
ASV2655	14.8129	-22.7253	3.00575	-7.56062	4.01149e-14	2.31181e-12	down-regulated	k__Bacteria	p__Myxococcota	c__Polyangia	o__Polyangiales	f__	g__	s__	0	0	0	0	0	0	0	64	0	69	0	0
ASV5731	36.0598	-23.9301	3.00423	-7.96547	1.64591e-15	5.67844e-13	down-regulated	k__Bacteria	p__Myxococcota	c__Polyangia	o__Polyangiales	f__	g__	s__	0	0	0	0	0	0	0	0	190	25	0	0
ASV1222	42.1333	-9.19423	3.00408	-3.06058	0.00220909	0.0289721	down-regulated	k__Bacteria	p__Actinobacteriota	c__Acidimicrobiia	o__	f__	g__	s__	0	0	0	0	0	0	164	163	79	0	0	0
ASV255	32.7674	-8.83188	3.00434	-2.93971	0.0032852	0.0362527	down-regulated	k__Bacteria	p__Actinobacteriota	c__Actinobacteria	o__Frankiales	f__	g__	s__	0	0	0	0	0	0	134	78	0	0	0	131
ASV202	43.9271	-9.25465	2.62446	-3.52631	0.0004214	0.00907203	down-regulated	k__Bacteria	p__Actinobacteriota	c__Thermoleophilia	o__Gaiellales	f__	g__	s__	0	0	0	0	0	0	88	197	0	79	0	71
ASV402	16.2137	-22.845	3.00553	-7.601	2.93861e-14	2.31181e-12	down-regulated	k__Bacteria	p__Actinobacteriota	c__Thermoleophilia	o__Gaiellales	f__	g__	s__	0	0	0	0	0	0	0	0	67	0	0	40
ASV817	28.9828	-8.65486	3.00449	-2.88064	0.00396867	0.0411659	down-regulated	k__Bacteria	p__Actinobacteriota	c__Thermoleophilia	o__Gaiellales	f__	g__	s__	0	0	0	0	0	0	0	163	0	0	71	66
ASV754	36.3637	-8.98104	3.00422	-2.98947	0.0027946	0.0339217	down-regulated	k__Bacteria	p__Actinobacteriota	c__Thermoleophilia	o__Gaiellales	f__	g__	s__	0	0	0	0	0	0	0	79	144	0	0	31
ASV219	17.6616	-22.9629	3.00534	-7.64073	2.16002e-14	2.24053e-12	down-regulated	k__Bacteria	p__Actinobacteriota	c__Acidimicrobiia	o__	f__	g__	s__	0	0	0	0	0	0	0	0	76	0	0	39
ASV399	14.7751	-22.7214	3.00575	-7.55931	4.05225e-14	2.31181e-12	down-regulated	k__Bacteria	p__Actinobacteriota	c__Thermoleophilia	o__Solirubrobacterales	f__67-14	g__67-14	s__	0	0	0	0	0	0	84	0	0	0	0	74
ASV362	23.5643	-8.35538	2.60499	-3.20745	0.00133917	0.0206486	down-regulated	k__Bacteria	p__Actinobacteriota	c__Thermoleophilia	o__Solirubrobacterales	f__67-14	g__67-14	s__	0	0	0	0	0	0	35	65	44	0	0	60
ASV209	32.8448	-8.83448	3.00434	-2.94058	0.00327603	0.0362527	down-regulated	k__Bacteria	p__Actinobacteriota	c__Thermoleophilia	o__Solirubrobacterales	f__67-14	g__67-14	s__	0	0	0	0	0	0	0	68	107	0	101	0
ASV3129	53.0382	-24.4596	3.00389	-8.14262	3.86799e-16	4.41338e-13	down-regulated	k__Bacteria	p__Proteobacteria	c__Gammaproteobacteria	o__Aeromonadales	f__Aeromonadaceae	g__Aeromonas	s__	0	0	0	0	0	0	281	0	0	260	0	0
ASV987	41.5931	-9.17544	2.32202	-3.95148	7.76682e-05	0.00210999	down-regulated	k__Bacteria	p__Proteobacteria	c__Alphaproteobacteria	o__Azospirillales	f__Azospirillaceae	g__	s__	0	0	0	0	0	0	64	52	87	0	128	61
ASV859	11.9125	-7.36876	2.60824	-2.82518	0.00472537	0.0449304	down-regulated	k__Bacteria	p__Myxococcota	c__bacteriap25	o__bacteriap25	f__bacteriap25	g__bacteriap25	s__	0	0	0	0	0	0	15	14	49	0	12	0
ASV184	18.1657	-7.97857	2.62767	-3.03636	0.00239451	0.030357	down-regulated	k__Bacteria	p__Myxococcota	c__bacteriap25	o__bacteriap25	f__bacteriap25	g__bacteriap25	s__	0	0	0	0	0	0	19	14	68	0	0	31
ASV4625	18.1599	-22.9997	3.00527	-7.65312	1.96162e-14	2.23821e-12	down-regulated	k__Bacteria	p__Firmicutes	c__Clostridia	o__Clostridia_UCG-014	f__Clostridia_UCG-014	g__Clostridia_UCG-014	s__	0	0	0	0	0	0	0	0	59	0	106	0
ASV1578	23.5768	-8.35696	3.00479	-2.78121	0.00541562	0.0487143	down-regulated	k__Bacteria	p__Firmicutes	c__Clostridia	o__Clostridiales	f__Clostridiaceae	g__Clostridium_sensu_stricto_1	s__Clostridium_perfringens	0	0	0	0	0	0	88	66	0	85	0	0
ASV1309	26.5016	-23.5081	3.00461	-7.824	5.11726e-15	9.73133e-13	down-regulated	k__Bacteria	p__Proteobacteria	c__Gammaproteobacteria	o__Burkholderiales	f__Comamonadaceae	g__Caenimonas	s__	0	0	0	0	0	0	0	0	132	0	48	0
ASV2291	18.7507	-8.02675	2.58916	-3.10014	0.00193429	0.0272342	down-regulated	k__Bacteria	p__Desulfobacterota	c__Desulfovibrionia	o__Desulfovibrionales	f__Desulfovibrionaceae	g__Desulfovibrio	s__	0	0	0	0	0	0	59	45	0	70	17	0
ASV39	125.055	-6.18608	2.18567	-2.83029	0.00465064	0.0448151	down-regulated	k__Bacteria	p__Proteobacteria	c__Gammaproteobacteria	o__Enterobacterales	f__Enterobacteriaceae	g__Escherichia-Shigella	s__	12	13	0	0	0	0	487	296	55	362	47	0
ASV1432	24.8955	-8.43503	2.62468	-3.21373	0.00131021	0.0204788	down-regulated	k__Bacteria	p__Firmicutes	c__Bacilli	o__Erysipelotrichales	f__Erysipelotrichaceae	g__Turicibacter	s__	0	0	0	0	0	0	30	138	32	28	0	0
ASV667	16.2336	-22.4025	3.00552	-7.4538	9.06894e-14	3.97987e-12	down-regulated	k__Bacteria	p__Actinobacteriota	c__Thermoleophilia	o__Gaiellales	f__Gaiellaceae	g__Gaiella	s__	0	0	0	0	0	0	134	0	0	0	0	54
ASV342	10.9701	-7.25425	2.57232	-2.82012	0.00480063	0.0452687	down-regulated	k__Bacteria	p__GAL15	c__GAL15	o__GAL15	f__GAL15	g__GAL15	s__	0	0	0	0	0	0	22	64	0	14	17	0
ASV2340	15.0347	-22.7418	3.00571	-7.56619	3.84338e-14	2.31181e-12	down-regulated	k__Bacteria	p__Gemmatimonadota	c__Gemmatimonadetes	o__Gemmatimonadales	f__Gemmatimonadaceae	g__	s__	0	0	0	0	0	0	0	64	0	0	0	76
ASV530	32.0915	-8.80157	2.61596	-3.36456	0.000766661	0.0145793	down-regulated	k__Bacteria	p__Gemmatimonadota	c__Gemmatimonadetes	o__Gemmatimonadales	f__Gemmatimonadaceae	g__	s__	0	0	0	0	0	0	38	80	0	112	0	66
ASV2148	30.3641	-8.72035	2.3734	-3.6742	0.000238597	0.00555589	down-regulated	k__Bacteria	p__Gemmatimonadota	c__Gemmatimonadetes	o__Gemmatimonadales	f__Gemmatimonadaceae	g__	s__	0	0	0	0	0	0	28	22	117	16	51	0
ASV2482	11.3109	-7.29558	2.57914	-2.82868	0.00467397	0.0448151	down-regulated	k__Bacteria	p__Myxococcota	c__Polyangia	o__Haliangiales	f__Haliangiaceae	g__Haliangium	s__	0	0	0	0	0	0	36	0	22	25	0	15
ASV2025	32.1533	-8.8038	2.62569	-3.35295	0.000799557	0.0149556	down-regulated	k__Bacteria	p__Campilobacterota	c__Campylobacteria	o__Campylobacterales	f__Helicobacteraceae	g__Helicobacter	s__	0	0	0	0	0	0	54	112	74	34	0	0
ASV1065	14.4844	-7.65355	2.57892	-2.96774	0.00300002	0.0349588	down-regulated	k__Bacteria	p__Chloroflexi	c__KD4-96	o__KD4-96	f__KD4-96	g__KD4-96	s__	0	0	0	0	0	0	43	44	20	0	0	30
ASV1012	15.4819	-7.75058	2.29175	-3.38195	0.000719721	0.0139187	down-regulated	k__Bacteria	p__Chloroflexi	c__KD4-96	o__KD4-96	f__KD4-96	g__KD4-96	s__	0	0	0	0	0	0	27	42	0	25	19	42
ASV862	32.7762	-8.83201	3.00434	-2.93975	0.00328475	0.0362527	down-regulated	k__Bacteria	p__Chloroflexi	c__KD4-96	o__KD4-96	f__KD4-96	g__KD4-96	s__	0	0	0	0	0	0	0	136	0	78	0	85
ASV2763	18.4004	-7.99908	2.29381	-3.48724	0.000488028	0.0101244	down-regulated	k__Bacteria	p__Firmicutes	c__Clostridia	o__Lachnospirales	f__Lachnospiraceae	g__	s__	0	0	0	0	0	0	41	40	24	27	52	0
ASV2801	28.8451	-8.64759	2.61724	-3.30409	0.00095285	0.0167262	down-regulated	k__Bacteria	p__Firmicutes	c__Clostridia	o__Lachnospirales	f__Lachnospiraceae	g__Blautia	s__	0	0	0	0	0	0	112	40	27	96	0	0
ASV4668	15.6342	-7.76281	2.60048	-2.98515	0.00283441	0.0340427	down-regulated	k__Bacteria	p__Firmicutes	c__Clostridia	o__Lachnospirales	f__Lachnospiraceae	g__	s__	0	0	0	0	0	0	14	51	33	31	0	0
ASV1713	66.2109	-9.84652	2.35151	-4.18732	2.82267e-05	0.000894628	down-regulated	k__Bacteria	p__Firmicutes	c__Clostridia	o__Lachnospirales	f__Lachnospiraceae	g__	s__	0	0	0	0	0	0	240	94	36	225	67	0
ASV2858	25.2085	-8.45245	2.61127	-3.23691	0.0012083	0.0196953	down-regulated	k__Bacteria	p__Firmicutes	c__Clostridia	o__Lachnospirales	f__Lachnospiraceae	g__Lachnospiraceae_NK4A136_group	s__	0	0	0	0	0	0	61	53	66	32	0	0
ASV3066	33.9728	-23.8333	3.0043	-7.93306	2.13809e-15	5.67844e-13	down-regulated	k__Bacteria	p__Firmicutes	c__Clostridia	o__Lachnospirales	f__Lachnospiraceae	g__Lachnospiraceae_NK4A136_group	s__	0	0	0	0	0	0	153	0	0	183	0	0
ASV1477	40.7395	-9.14507	3.00411	-3.04418	0.00233313	0.0299112	down-regulated	k__Bacteria	p__Firmicutes	c__Clostridia	o__Lachnospirales	f__Lachnospiraceae	g__	s__	0	0	0	0	0	0	32	91	169	0	0	0
ASV771	12.4703	-7.43681	2.59477	-2.86608	0.00415595	0.0421246	down-regulated	k__Bacteria	p__Firmicutes	c__Bacilli	o__Lactobacillales	f__Lactobacillaceae	g__Lactobacillus	s__Lactobacillus_murinus	0	0	0	0	0	0	11	12	34	0	61	0
ASV1349	14.2591	-22.6708	3.00585	-7.54224	4.61957e-14	2.39588e-12	down-regulated	k__Bacteria	p__Latescibacterota	c__Latescibacterota	o__Latescibacterota	f__Latescibacterota	g__Latescibacterota	s__	0	0	0	0	0	0	0	55	0	0	0	77
ASV965	42.365	-9.2022	3.00408	-3.06324	0.00218955	0.0289721	down-regulated	k__Bacteria	p__Latescibacterota	c__Latescibacterota	o__Latescibacterota	f__Latescibacterota	g__Latescibacterota	s__	0	0	0	0	0	0	0	143	0	128	0	109
ASV538	28.0516	-8.60759	3.00453	-2.86487	0.00417185	0.0421246	down-regulated	k__Bacteria	p__Latescibacterota	c__Latescibacterota	o__Latescibacterota	f__Latescibacterota	g__Latescibacterota	s__	0	0	0	0	0	0	126	0	0	101	0	54
ASV1280	27.2378	-8.56494	3.00457	-2.85063	0.00436325	0.0429987	down-regulated	k__Bacteria	p__Latescibacterota	c__Latescibacterota	o__Latescibacterota	f__Latescibacterota	g__Latescibacterota	s__	0	0	0	0	0	0	0	78	0	47	0	120
ASV391	47.2521	-9.35901	2.66383	-3.51337	0.000442458	0.00934897	down-regulated	k__Bacteria	p__Actinobacteriota	c__MB-A2-108	o__MB-A2-108	f__MB-A2-108	g__MB-A2-108	s__	0	0	0	0	0	0	77	46	185	0	0	42
ASV279	29.5242	-8.68029	2.33188	-3.72245	0.000197302	0.00489396	down-regulated	k__Bacteria	p__Proteobacteria	c__Alphaproteobacteria	o__Rhizobiales	f__Methyloligellaceae	g__	s__	0	0	0	0	0	0	45	43	86	0	35	38
ASV786	32.7837	-8.83251	2.60548	-3.38998	0.000698984	0.0137507	down-regulated	k__Bacteria	p__Myxococcota	c__Polyangia	o__MSB-4B10	f__MSB-4B10	g__MSB-4B10	s__	0	0	0	0	0	0	74	97	0	82	0	66
ASV829	25.7325	-8.48329	2.59325	-3.2713	0.00107056	0.0185077	down-regulated	k__Bacteria	p__Myxococcota	c__Myxococcia	o__Myxococcales	f__Myxococcaceae	g__	s__	0	0	0	0	0	0	0	75	0	42	81	62
ASV191	27.0454	-8.55493	3.00458	-2.84729	0.00440929	0.043	down-regulated	k__Bacteria	p__NB1-j	c__NB1-j	o__NB1-j	f__NB1-j	g__NB1-j	s__	0	0	0	0	0	0	64	123	0	82	0	0
ASV746	13.4073	-7.54299	2.5751	-2.9292	0.00339835	0.0365837	down-regulated	k__Bacteria	p__Proteobacteria	c__Gammaproteobacteria	o__Burkholderiales	f__Nitrosomonadaceae	g__Ellin6067	s__	0	0	0	0	0	0	39	50	0	32	0	14
ASV6872	15.4666	-22.7631	3.00564	-7.57347	3.63383e-14	2.31181e-12	down-regulated	k__Bacteria	p__Proteobacteria	c__Gammaproteobacteria	o__Burkholderiales	f__Nitrosomonadaceae	g__MND1	s__	0	0	0	0	0	0	0	73	0	0	0	72
ASV405	29.9058	-8.69975	3.00445	-2.89562	0.00378408	0.0399781	down-regulated	k__Bacteria	p__Proteobacteria	c__Gammaproteobacteria	o__Burkholderiales	f__Nitrosomonadaceae	g__MND1	s__	0	0	0	0	0	0	0	95	0	69	0	105
ASV460	77.4563	-10.0727	2.36338	-4.26197	2.02632e-05	0.000700614	down-regulated	k__Bacteria	p__Proteobacteria	c__Gammaproteobacteria	o__Burkholderiales	f__Nitrosomonadaceae	g__MND1	s__	0	0	0	0	0	0	77	114	47	220	0	220
ASV601	47.5463	-9.36861	3.00398	-3.11874	0.00181629	0.0259048	down-regulated	k__Bacteria	p__Proteobacteria	c__Gammaproteobacteria	o__Burkholderiales	f__Nitrosomonadaceae	g__MND1	s__	0	0	0	0	0	0	0	76	0	170	0	167
ASV1428	29.2549	-8.66788	3.00448	-2.88499	0.00391431	0.0409745	down-regulated	k__Bacteria	p__Proteobacteria	c__Gammaproteobacteria	o__Burkholderiales	f__Nitrosomonadaceae	g__IS-44	s__	0	0	0	0	0	0	23	0	0	141	0	89
ASV197	37.2639	-9.01715	2.63165	-3.42642	0.000611592	0.0124612	down-regulated	k__Bacteria	p__Nitrospirota	c__Nitrospiria	o__Nitrospirales	f__Nitrospiraceae	g__Nitrospira	s__	0	0	0	0	0	0	33	70	0	72	0	166
ASV2181	14.2622	-7.63225	2.29054	-3.33207	0.000862025	0.0155708	down-regulated	k__Bacteria	p__Nitrospirota	c__Nitrospiria	o__Nitrospirales	f__Nitrospiraceae	g__Nitrospira	s__	0	0	0	0	0	0	16	39	0	24	27	37
ASV2633	23.3297	-8.34191	2.6121	-3.19357	0.00140526	0.0213787	down-regulated	k__Bacteria	p__Firmicutes	c__Clostridia	o__Oscillospirales	f__Oscillospiraceae	g__Oscillibacter	s__	0	0	0	0	0	0	72	83	0	73	10	0
ASV5187	14.5365	-22.6979	3.00579	-7.55136	4.30722e-14	2.34026e-12	down-regulated	k__Bacteria	p__Firmicutes	c__Clostridia	o__Oscillospirales	f__Oscillospiraceae	g__	s__	0	0	0	0	0	0	84	0	0	67	0	0
ASV2356	16.2931	-7.82283	2.58602	-3.02505	0.0024859	0.0311693	down-regulated	k__Bacteria	p__Firmicutes	c__Clostridia	o__Oscillospirales	f__Oscillospiraceae	g__	s__	0	0	0	0	0	0	51	39	41	0	20	0
ASV2115	27.199	-8.56314	3.00458	-2.85003	0.00437148	0.0429987	down-regulated	k__Bacteria	p__Firmicutes	c__Clostridia	o__Oscillospirales	f__Oscillospiraceae	g__	s__	0	0	0	0	0	0	54	157	0	62	0	0
ASV2381	32.5607	-8.82164	2.33973	-3.77037	0.000163008	0.00413316	down-regulated	k__Bacteria	p__Firmicutes	c__Clostridia	o__Oscillospirales	f__Oscillospiraceae	g__	s__	0	0	0	0	0	0	66	30	86	62	28	0
ASV2964	23.2121	-8.33373	3.00482	-2.77345	0.00554645	0.0494414	down-regulated	k__Bacteria	p__Firmicutes	c__Clostridia	o__Oscillospirales	f__Oscillospiraceae	g__	s__	0	0	0	0	0	0	76	70	61	0	0	0
ASV4661	13.4745	-22.5971	3.006	-7.51732	5.59085e-14	2.65798e-12	down-regulated	k__Bacteria	p__Firmicutes	c__Clostridia	o__Oscillospirales	f__Oscillospiraceae	g__	s__	0	0	0	0	0	0	60	0	0	73	0	0
ASV2525	26.5184	-8.52628	2.64113	-3.22827	0.00124541	0.0200143	down-regulated	k__Bacteria	p__Chloroflexi	c__P2-11E	o__P2-11E	f__P2-11E	g__P2-11E	s__	0	0	0	0	0	0	12	34	0	45	0	146
ASV239	77.6081	-10.0755	2.72649	-3.69542	0.000219526	0.00532935	down-regulated	k__Bacteria	p__Chloroflexi	c__P2-11E	o__P2-11E	f__P2-11E	g__P2-11E	s__	0	0	0	0	0	0	24	17	0	152	0	484
ASV527	39.5869	-7.22459	2.00162	-3.60937	0.000306944	0.00700446	down-regulated	k__Bacteria	p__Firmicutes	c__Clostridia	o__Peptostreptococcales-Tissierellales	f__Peptostreptococcaceae	g__Romboutsia	s__	4	0	0	0	0	0	53	180	46	35	52	12
ASV366	13.8705	-22.6319	3.00592	-7.52913	5.10812e-14	2.53407e-12	down-regulated	k__Bacteria	p__RCP2-54	c__RCP2-54	o__RCP2-54	f__RCP2-54	g__RCP2-54	s__	0	0	0	0	0	0	61	94	0	0	0	0
ASV1226	28.8659	-8.6473	2.65806	-3.25323	0.001141	0.0191452	down-regulated	k__Bacteria	p__Proteobacteria	c__Alphaproteobacteria	o__Rhodobacterales	f__Rhodobacteraceae	g__Rubellimicrobium	s__	0	0	0	0	0	0	0	21	122	28	29	0
ASV292	24.5223	-8.41308	3.00473	-2.79994	0.00511114	0.0474131	down-regulated	k__Bacteria	p__Methylomirabilota	c__Methylomirabilia	o__Rokubacteriales	f__Rokubacteriales	g__Rokubacteriales	s__	0	0	0	0	0	0	0	109	31	68	0	0
ASV2490	16.2828	-22.8517	3.00552	-7.60325	2.88775e-14	2.31181e-12	down-regulated	k__Bacteria	p__Methylomirabilota	c__Methylomirabilia	o__Rokubacteriales	f__Rokubacteriales	g__Rokubacteriales	s__	0	0	0	0	0	0	0	0	74	0	46	0
ASV646	22.6763	-23.2808	3.00486	-7.74773	9.35533e-15	1.52492e-12	down-regulated	k__Bacteria	p__Methylomirabilota	c__Methylomirabilia	o__Rokubacteriales	f__Rokubacteriales	g__Rokubacteriales	s__	0	0	0	0	0	0	0	0	0	95	0	96
ASV1023	32.1363	-8.80352	2.62931	-3.34822	0.00081332	0.0149677	down-regulated	k__Bacteria	p__Gemmatimonadota	c__S0134_terrestrial_group	o__S0134_terrestrial_group	f__S0134_terrestrial_group	g__S0134_terrestrial_group	s__	0	0	0	0	0	0	19	75	0	114	0	81
ASV3265	15.7495	-7.77546	2.29078	-3.39424	0.000688186	0.0137507	down-regulated	k__Bacteria	p__Proteobacteria	c__Gammaproteobacteria	o__Burkholderiales	f__SC-I-84	g__SC-I-84	s__	0	0	0	0	0	0	28	44	0	41	34	15
ASV2376	24.0879	-8.38649	3.00476	-2.79107	0.00525343	0.04834	down-regulated	k__Bacteria	p__Proteobacteria	c__Alphaproteobacteria	o__Sphingomonadales	f__Sphingomonadaceae	g__	s__	0	0	0	0	0	0	0	0	94	0	35	45
ASV1839	29.317	-8.67119	2.60519	-3.32843	0.000873383	0.0155708	down-regulated	k__Bacteria	p__Acidobacteriota	c__Acidobacteriae	o__Subgroup_12	f__Subgroup_12	g__Subgroup_12	s__	0	0	0	0	0	0	58	68	0	99	0	53
ASV159	27.2972	-8.56684	2.05807	-4.16256	3.147e-05	0.000970466	down-regulated	k__Bacteria	p__Acidobacteriota	c__Acidobacteriae	o__Subgroup_2	f__Subgroup_2	g__Subgroup_2	s__	0	0	0	0	0	0	38	29	70	16	37	41
ASV326	70.0872	-23.7721	3.00372	-7.91421	2.48836e-15	5.67844e-13	down-regulated	k__Bacteria	p__Acidobacteriota	c__Subgroup_22	o__Subgroup_22	f__Subgroup_22	g__Subgroup_22	s__	0	0	0	0	0	0	0	95	0	148	0	371
ASV2344	10.3713	-7.17275	2.57452	-2.78605	0.00533548	0.0487022	down-regulated	k__Bacteria	p__Acidobacteriota	c__Subgroup_25	o__Subgroup_25	f__Subgroup_25	g__Subgroup_25	s__	0	0	0	0	0	0	27	34	0	7	0	36
ASV441	20.2469	-23.1362	3.00506	-7.69908	1.37049e-14	1.73747e-12	down-regulated	k__Bacteria	p__Acidobacteriota	c__Subgroup_5	o__Subgroup_5	f__Subgroup_5	g__Subgroup_5	s__	0	0	0	0	0	0	0	109	0	77	0	0
ASV1062	32.6514	-8.82648	3.00434	-2.93791	0.00330437	0.0362527	down-regulated	k__Bacteria	p__Acidobacteriota	c__Holophagae	o__Subgroup_7	f__Subgroup_7	g__Subgroup_7	s__	0	0	0	0	0	0	0	102	0	68	0	124
ASV995	42.418	-24.1495	3.00407	-8.03892	9.06335e-16	5.17064e-13	down-regulated	k__Bacteria	p__Acidobacteriota	c__Holophagae	o__Subgroup_7	f__Subgroup_7	g__Subgroup_7	s__	0	0	0	0	0	0	0	138	0	234	0	0
ASV2057	16.07	-22.4735	3.00554	-7.47734	7.58406e-14	3.46137e-12	down-regulated	k__Bacteria	p__Acidobacteriota	c__Holophagae	o__Subgroup_7	f__Subgroup_7	g__Subgroup_7	s__	0	0	0	0	0	0	0	93	0	0	0	60
ASV1913	13.756	-7.58026	2.57548	-2.94325	0.0032479	0.0362527	down-regulated	k__Bacteria	p__Acidobacteriota	c__Holophagae	o__Subgroup_7	f__Subgroup_7	g__Subgroup_7	s__	0	0	0	0	0	0	19	69	0	29	26	0
ASV1324	41.1499	-9.16038	2.31412	-3.95848	7.54298e-05	0.00209916	down-regulated	k__Bacteria	p__Proteobacteria	c__Gammaproteobacteria	o__Burkholderiales	f__Sutterellaceae	g__Parasutterella	s__	0	0	0	0	0	0	129	76	37	91	85	0
ASV92	48.2119	-9.38818	2.34621	-4.00143	6.29612e-05	0.00183629	down-regulated	k__Bacteria	p__Proteobacteria	c__Gammaproteobacteria	o__Burkholderiales	f__TRA3-20	g__TRA3-20	s__	0	0	0	0	0	0	87	77	144	0	54	44
ASV249	20.9685	-23.1744	3.00499	-7.71198	1.23884e-14	1.73747e-12	down-regulated	k__Bacteria	p__Acidobacteriota	c__Vicinamibacteria	o__Vicinamibacterales	f__Vicinamibacteraceae	g__Vicinamibacteraceae	s__	0	0	0	0	0	0	0	124	0	0	0	76
ASV173	74.1363	-10.0095	2.35919	-4.24277	2.20782e-05	0.00074092	down-regulated	k__Bacteria	p__Acidobacteriota	c__Vicinamibacteria	o__Vicinamibacterales	f__Vicinamibacteraceae	g__Vicinamibacteraceae	s__	0	0	0	0	0	0	88	180	39	233	0	125
ASV2306	20.9451	-8.18684	2.5819	-3.17086	0.0015199	0.022534	down-regulated	k__Bacteria	p__Acidobacteriota	c__Vicinamibacteria	o__Vicinamibacterales	f__Vicinamibacteraceae	g__Vicinamibacteraceae	s__	0	0	0	0	0	0	73	0	0	23	88	53
ASV1634	16.2315	-22.8495	3.00552	-7.6025	2.90464e-14	2.31181e-12	down-regulated	k__Bacteria	p__Acidobacteriota	c__Vicinamibacteria	o__Vicinamibacterales	f__Vicinamibacteraceae	g__Vicinamibacteraceae	s__	0	0	0	0	0	0	0	0	0	105	0	29
ASV1264	15.7805	-22.808	3.00559	-7.58853	3.2355e-14	2.31181e-12	down-regulated	k__Bacteria	p__Acidobacteriota	c__Vicinamibacteria	o__Vicinamibacterales	f__Vicinamibacteraceae	g__Vicinamibacteraceae	s__	0	0	0	0	0	0	0	80	0	64	0	0
ASV1579	10.2194	-7.15002	2.57119	-2.78082	0.00542219	0.0487143	down-regulated	k__Bacteria	p__Acidobacteriota	c__Vicinamibacteria	o__Vicinamibacterales	f__Vicinamibacteraceae	g__Vicinamibacteraceae	s__	0	0	0	0	0	0	40	27	17	13	0	0
ASV1278	22.9111	-8.31523	3.00484	-2.76728	0.00565263	0.0499973	down-regulated	k__Bacteria	p__Proteobacteria	c__Alphaproteobacteria	o__Rhizobiales	f__Xanthobacteraceae	g__	s__	0	0	0	0	0	0	0	40	0	102	0	56
ASV1163	21.5508	-8.22663	2.32673	-3.53571	0.00040668	0.0089235	down-regulated	k__Bacteria	p__Zixibacteria	c__Zixibacteria	o__Zixibacteria	f__Zixibacteria	g__Zixibacteria	s__	0	0	0	0	0	0	23	37	17	46	0	66

## Sheet: GLR-CK vs. NPM
ASVID	baseMean	log2FoldChange	lfcSE	stat	pvalue	padj	group	Kingdom	Phylum	Class	Order	Family	Genus	Species	S16_D0	S16_D1	S40_D0	S40_D1	S100_D0	S100_D1	S18_D0	S18_D1	S42_D0	S42_D1	S102_D0	S102_D1
ASV2552	56.1604	8.9808	2.04443	4.39281	1.11896e-05	0.000289873	up-regulated	k__Bacteria	p__Acidobacteriota	c__Vicinamibacteria	o__Vicinamibacterales	f__	g__	s__	65	184	96	149	79	203	0	0	0	0	0	0
ASV3502	27.1744	7.93342	2.33586	3.39636	0.000682886	0.009881	up-regulated	k__Bacteria	p__Acidobacteriota	c__Vicinamibacteria	o__Vicinamibacterales	f__	g__	s__	51	112	0	78	57	75	0	0	0	0	0	0
ASV7019	14.7234	21.4062	3.00484	7.12392	1.04901e-12	3.20065e-11	up-regulated	k__Bacteria	p__Acidobacteriota	c__Vicinamibacteria	o__Vicinamibacterales	f__	g__	s__	0	113	0	93	0	0	0	0	0	0	0	0
ASV3274	28.1259	7.98309	3.00405	2.65744	0.00787356	0.0454068	up-regulated	k__Bacteria	p__Acidobacteriota	c__Vicinamibacteria	o__Vicinamibacterales	f__	g__	s__	0	182	0	125	0	74	0	0	0	0	0	0
ASV5398	24.4347	7.78009	2.63237	2.95555	0.00312116	0.0267834	up-regulated	k__Bacteria	p__Acidobacteriota	c__Vicinamibacteria	o__Vicinamibacterales	f__	g__	s__	83	92	0	0	103	55	0	0	0	0	0	0
ASV2075	25.7551	7.85603	2.34751	3.34653	0.000818287	0.0110977	up-regulated	k__Bacteria	p__Acidobacteriota	c__Vicinamibacteria	o__Vicinamibacterales	f__	g__	s__	25	131	0	64	63	71	0	0	0	0	0	0
ASV4484	16.0507	7.17379	2.63052	2.72714	0.00638867	0.0403888	up-regulated	k__Bacteria	p__Acidobacteriota	c__Vicinamibacteria	o__Vicinamibacterales	f__	g__	s__	22	117	0	38	45	0	0	0	0	0	0	0
ASV2491	22.9818	7.69187	2.63003	2.92464	0.0034486	0.0277303	up-regulated	k__Bacteria	p__Acidobacteriota	c__Vicinamibacteria	o__Vicinamibacterales	f__	g__	s__	38	0	111	121	0	66	0	0	0	0	0	0
ASV3349	26.4117	7.89255	2.3552	3.35112	0.000804847	0.0110505	up-regulated	k__Bacteria	p__Acidobacteriota	c__Vicinamibacteria	o__Vicinamibacterales	f__	g__	s__	20	0	81	32	123	130	0	0	0	0	0	0
ASV241	17.11	7.26598	2.64503	2.74703	0.00601368	0.0396961	up-regulated	k__Bacteria	p__Actinobacteriota	c__Actinobacteria	o__Corynebacteriales	f__	g__	s__	137	0	47	15	36	0	0	0	0	0	0	0
ASV1907	37.3965	8.39416	2.03981	4.11516	3.86908e-05	0.000900381	up-regulated	k__Bacteria	p__Proteobacteria	c__Alphaproteobacteria	o__Rhizobiales	f__	g__	s__	37	135	91	98	64	100	0	0	0	0	0	0
ASV1401	18.9686	7.41478	2.0402	3.63434	0.000278696	0.00496948	up-regulated	k__Bacteria	p__Proteobacteria	c__Alphaproteobacteria	o__	f__	g__	s__	43	30	30	35	57	71	0	0	0	0	0	0
ASV1776	27.9429	7.9737	2.0347	3.91886	8.89699e-05	0.00187932	up-regulated	k__Bacteria	p__Proteobacteria	c__Alphaproteobacteria	o__	f__	g__	s__	45	98	42	71	64	71	0	0	0	0	0	0
ASV764	25.0758	7.81743	2.34	3.34078	0.000835441	0.0110977	up-regulated	k__Bacteria	p__Proteobacteria	c__Alphaproteobacteria	o__	f__	g__	s__	34	77	61	0	59	110	0	0	0	0	0	0
ASV1532	22.9122	7.68733	2.3302	3.299	0.000970312	0.0122224	up-regulated	k__Bacteria	p__Actinobacteriota	c__Acidimicrobiia	o__	f__	g__	s__	86	43	63	0	85	44	0	0	0	0	0	0
ASV1564	22.9576	22.0237	3.00424	7.33086	2.28684e-13	9.2348e-12	up-regulated	k__Bacteria	p__Actinobacteriota	c__Thermoleophilia	o__Solirubrobacterales	f__67-14	g__67-14	s__	0	0	194	0	0	130	0	0	0	0	0	0
ASV2572	37.3491	8.39231	2.03009	4.13396	3.56565e-05	0.000844076	up-regulated	k__Bacteria	p__Myxococcota	c__bacteriap25	o__bacteriap25	f__bacteriap25	g__bacteriap25	s__	85	115	53	90	87	91	0	0	0	0	0	0
ASV5397	18.2225	7.35669	2.34522	3.13688	0.00170756	0.0179029	up-regulated	k__Bacteria	p__Gemmatimonadota	c__BD2-11_terrestrial_group	o__BD2-11_terrestrial_group	f__BD2-11_terrestrial_group	g__BD2-11_terrestrial_group	s__	49	72	14	0	47	61	0	0	0	0	0	0
ASV3931	15.5042	21.3872	3.00476	7.11777	1.09691e-12	3.27403e-11	up-regulated	k__Bacteria	p__Myxococcota	c__Polyangia	o__Polyangiales	f__BIrii41	g__BIrii41	s__	35	0	0	0	0	158	0	0	0	0	0	0
ASV1889	21.5892	21.9393	3.00431	7.3026	2.82252e-13	1.04738e-11	up-regulated	k__Bacteria	p__Myxococcota	c__Polyangia	o__Polyangiales	f__BIrii41	g__BIrii41	s__	0	0	172	0	180	0	0	0	0	0	0	0
ASV1373	38.8969	8.45092	2.02559	4.17207	3.01845e-05	0.000727075	up-regulated	k__Bacteria	p__Acidobacteriota	c__Blastocatellia	o__Blastocatellales	f__Blastocatellaceae	g__	s__	79	114	75	114	79	87	0	0	0	0	0	0
ASV4595	15.8324	21.5055	3.00472	7.15723	8.23209e-13	2.69111e-11	up-regulated	k__Bacteria	p__Acidobacteriota	c__Acidobacteriae	o__Bryobacterales	f__Bryobacteraceae	g__Bryobacter	s__	0	89	0	0	0	109	0	0	0	0	0	0
ASV890	30.7946	8.114	3.00397	2.70109	0.00691122	0.0419503	up-regulated	k__Bacteria	p__Proteobacteria	c__Gammaproteobacteria	o__CCD24	f__CCD24	g__CCD24	s__	154	0	160	0	138	0	0	0	0	0	0	0
ASV1761	19.0942	21.769	3.00446	7.24555	4.307e-13	1.55619e-11	up-regulated	k__Bacteria	p__Bacteroidota	c__Bacteroidia	o__Chitinophagales	f__Chitinophagaceae	g__	s__	63	176	0	0	0	0	0	0	0	0	0	0
ASV1310	18.8382	7.40477	2.62266	2.82338	0.00475209	0.0329106	up-regulated	k__Bacteria	p__Proteobacteria	c__Alphaproteobacteria	o__Dongiales	f__Dongiaceae	g__Dongia	s__	43	82	0	0	76	55	0	0	0	0	0	0
ASV3464	17.9831	7.33795	2.32269	3.15924	0.0015818	0.0171009	up-regulated	k__Bacteria	p__Gemmatimonadota	c__Gemmatimonadetes	o__Gemmatimonadales	f__Gemmatimonadaceae	g__	s__	0	78	58	50	34	37	0	0	0	0	0	0
ASV1513	28.8668	8.02065	2.03729	3.93692	8.25352e-05	0.00177064	up-regulated	k__Bacteria	p__Gemmatimonadota	c__Gemmatimonadetes	o__Gemmatimonadales	f__Gemmatimonadaceae	g__	s__	102	76	51	77	67	33	0	0	0	0	0	0
ASV1877	40.9807	8.52607	3.00377	2.83845	0.00453328	0.0322497	up-regulated	k__Bacteria	p__Gemmatimonadota	c__Gemmatimonadetes	o__Gemmatimonadales	f__Gemmatimonadaceae	g__	s__	115	246	0	0	0	151	0	0	0	0	0	0
ASV3642	29.0514	8.0298	2.33441	3.43976	0.000582238	0.00888237	up-regulated	k__Bacteria	p__Gemmatimonadota	c__Gemmatimonadetes	o__Gemmatimonadales	f__Gemmatimonadaceae	g__	s__	97	98	0	77	76	53	0	0	0	0	0	0
ASV2437	33.8975	8.25241	2.64568	3.1192	0.00181342	0.0183075	up-regulated	k__Bacteria	p__Gemmatimonadota	c__Gemmatimonadetes	o__Gemmatimonadales	f__Gemmatimonadaceae	g__	s__	80	99	0	0	176	116	0	0	0	0	0	0
ASV2176	25.3629	7.83379	2.06017	3.80251	0.00014324	0.00276998	up-regulated	k__Bacteria	p__Gemmatimonadota	c__Gemmatimonadetes	o__Gemmatimonadales	f__Gemmatimonadaceae	g__	s__	125	48	23	44	53	52	0	0	0	0	0	0
ASV2046	16.1882	21.5371	3.00469	7.16781	7.62047e-13	2.60757e-11	up-regulated	k__Bacteria	p__Myxococcota	c__Polyangia	o__Haliangiales	f__Haliangiaceae	g__Haliangium	s__	31	0	212	0	0	0	0	0	0	0	0	0
ASV4908	16.3714	21.5558	3.00467	7.17408	7.27934e-13	2.5627e-11	up-regulated	k__Bacteria	p__Myxococcota	c__Polyangia	o__Haliangiales	f__Haliangiaceae	g__Haliangium	s__	0	0	0	123	151	0	0	0	0	0	0	0
ASV2151	35.3782	8.31407	2.65155	3.13555	0.00171531	0.0179029	up-regulated	k__Bacteria	p__Gemmatimonadota	c__Longimicrobia	o__Longimicrobiales	f__Longimicrobiaceae	g__Longimicrobiaceae	s__	61	129	0	174	0	118	0	0	0	0	0	0
ASV433	11.8242	6.73334	2.31114	2.91343	0.00357484	0.0277303	up-regulated	k__Bacteria	p__Actinobacteriota	c__Actinobacteria	o__Micromonosporales	f__Micromonosporaceae	g__Rhizocola	s__	37	0	39	43	41	16	0	0	0	0	0	0
ASV3152	15.488	21.4768	3.00476	7.1476	8.83086e-13	2.81971e-11	up-regulated	k__Bacteria	p__Bacteroidota	c__Bacteroidia	o__Cytophagales	f__Microscillaceae	g__	s__	41	153	0	0	0	0	0	0	0	0	0	0
ASV803	60.1125	9.07888	2.67337	3.39604	0.000683682	0.009881	up-regulated	k__Bacteria	p__Bacteroidota	c__Bacteroidia	o__Cytophagales	f__Microscillaceae	g__	s__	169	284	0	0	159	182	0	0	0	0	0	0
ASV1521	68.4021	9.26531	2.03573	4.55134	5.33041e-06	0.000140743	up-regulated	k__Bacteria	p__Proteobacteria	c__Gammaproteobacteria	o__Burkholderiales	f__Nitrosomonadaceae	g__MND1	s__	223	160	174	69	177	148	0	0	0	0	0	0
ASV727	31.4112	8.14265	2.64069	3.08353	0.00204561	0.0195043	up-regulated	k__Bacteria	p__Proteobacteria	c__Gammaproteobacteria	o__Burkholderiales	f__Nitrosomonadaceae	g__MND1	s__	98	79	0	79	212	0	0	0	0	0	0	0
ASV921	25.9739	7.86831	2.64344	2.97654	0.00291521	0.0254942	up-regulated	k__Bacteria	p__Actinobacteriota	c__Actinobacteria	o__Propionibacteriales	f__Nocardioidaceae	g__Aeromicrobium	s__	34	0	69	112	0	148	0	0	0	0	0	0
ASV2102	21.1162	7.56946	2.33987	3.23499	0.00121645	0.0140352	up-regulated	k__Bacteria	p__Chloroflexi	c__OLB14	o__OLB14	f__OLB14	g__OLB14	s__	45	109	0	63	35	36	0	0	0	0	0	0
ASV224	46.0794	8.69543	2.67067	3.25589	0.00113036	0.0137343	up-regulated	k__Bacteria	p__Proteobacteria	c__Alphaproteobacteria	o__Rhizobiales	f__Rhizobiaceae	g__	s__	37	0	208	0	180	239	0	0	0	0	0	0
ASV1509	24.5099	7.78463	2.33138	3.33906	0.000840609	0.0110977	up-regulated	k__Bacteria	p__Gemmatimonadota	c__S0134_terrestrial_group	o__S0134_terrestrial_group	f__S0134_terrestrial_group	g__S0134_terrestrial_group	s__	114	0	47	76	56	54	0	0	0	0	0	0
ASV3360	12.5495	21.1729	3.00513	7.0456	1.84661e-12	5.28207e-11	up-regulated	k__Bacteria	p__Gemmatimonadota	c__S0134_terrestrial_group	o__S0134_terrestrial_group	f__S0134_terrestrial_group	g__S0134_terrestrial_group	s__	25	0	0	171	0	0	0	0	0	0	0	0
ASV2662	21.8881	21.9595	3.0043	7.30937	2.68401e-13	1.02365e-11	up-regulated	k__Bacteria	p__Actinobacteriota	c__Actinobacteria	o__Streptomycetales	f__Streptomycetaceae	g__Streptomyces	s__	0	0	70	282	0	0	0	0	0	0	0	0
ASV304	64.076	9.1711	2.68559	3.41493	0.00063799	0.00962593	up-regulated	k__Bacteria	p__Actinobacteriota	c__Actinobacteria	o__Streptomycetales	f__Streptomycetaceae	g__Streptomyces	s__	56	360	0	165	356	0	0	0	0	0	0	0
ASV830	104.877	9.88198	2.02491	4.88021	1.05971e-06	2.96936e-05	up-regulated	k__Bacteria	p__Acidobacteriota	c__Holophagae	o__Subgroup_7	f__Subgroup_7	g__Subgroup_7	s__	136	206	335	416	259	189	0	0	0	0	0	0
ASV2855	22.613	7.66853	2.63184	2.91375	0.0035712	0.0277303	up-regulated	k__Bacteria	p__Acidobacteriota	c__Holophagae	o__Subgroup_7	f__Subgroup_7	g__Subgroup_7	s__	35	0	0	58	142	99	0	0	0	0	0	0
ASV1519	29.395	8.04686	3.00401	2.67871	0.00739074	0.0439285	up-regulated	k__Bacteria	p__Acidobacteriota	c__Holophagae	o__Subgroup_7	f__Subgroup_7	g__Subgroup_7	s__	0	116	0	227	0	77	0	0	0	0	0	0
ASV4237	12.5962	21.1888	3.00512	7.0509	1.77763e-12	5.19295e-11	up-regulated	k__Bacteria	p__Acidobacteriota	c__Holophagae	o__Subgroup_7	f__Subgroup_7	g__Subgroup_7	s__	24	0	0	0	183	0	0	0	0	0	0	0
ASV2023	15.1867	21.4504	3.00479	7.13873	9.42003e-13	2.93948e-11	up-regulated	k__Bacteria	p__Acidobacteriota	c__Holophagae	o__Subgroup_7	f__Subgroup_7	g__Subgroup_7	s__	43	0	0	0	0	146	0	0	0	0	0	0
ASV2107	16.1838	7.18576	2.02919	3.54119	0.000398322	0.00666946	up-regulated	k__Bacteria	p__Acidobacteriota	c__Holophagae	o__Subgroup_7	f__Subgroup_7	g__Subgroup_7	s__	45	35	39	41	37	32	0	0	0	0	0	0
ASV1553	41.8811	8.55759	2.03069	4.21412	2.50753e-05	0.000625971	up-regulated	k__Bacteria	p__Proteobacteria	c__Gammaproteobacteria	o__Burkholderiales	f__TRA3-20	g__TRA3-20	s__	50	128	85	127	92	112	0	0	0	0	0	0
ASV2743	49.9593	8.81199	2.35621	3.7399	0.000184097	0.00351062	up-regulated	k__Bacteria	p__Proteobacteria	c__Gammaproteobacteria	o__Burkholderiales	f__TRA3-20	g__TRA3-20	s__	60	198	0	139	109	180	0	0	0	0	0	0
ASV2456	25.807	7.85879	3.00413	2.616	0.00889664	0.0490278	up-regulated	k__Bacteria	p__Proteobacteria	c__Gammaproteobacteria	o__Burkholderiales	f__TRA3-20	g__TRA3-20	s__	94	117	0	0	0	111	0	0	0	0	0	0
ASV1153	28.3702	7.99586	2.63327	3.03648	0.00239358	0.0217642	up-regulated	k__Bacteria	p__Proteobacteria	c__Gammaproteobacteria	o__Burkholderiales	f__TRA3-20	g__TRA3-20	s__	70	0	172	60	136	0	0	0	0	0	0	0
ASV1592	29.6814	8.06081	2.64566	3.0468	0.00231289	0.0214567	up-regulated	k__Bacteria	p__Acidobacteriota	c__Vicinamibacteria	o__Vicinamibacterales	f__Vicinamibacteraceae	g__Vicinamibacteraceae	s__	52	0	0	125	67	173	0	0	0	0	0	0
ASV1211	23.0124	7.6937	2.62728	2.92839	0.00340726	0.0277303	up-regulated	k__Bacteria	p__Acidobacteriota	c__Vicinamibacteria	o__Vicinamibacterales	f__Vicinamibacteraceae	g__Vicinamibacteraceae	s__	78	0	50	0	120	81	0	0	0	0	0	0
ASV5084	29.8877	8.0707	2.65676	3.0378	0.0023831	0.0217642	up-regulated	k__Bacteria	p__Acidobacteriota	c__Vicinamibacteria	o__Vicinamibacterales	f__Vicinamibacteraceae	g__Vicinamibacteraceae	s__	26	142	0	110	0	121	0	0	0	0	0	0
ASV2076	33.9975	8.25673	2.34656	3.51866	0.000433733	0.00708947	up-regulated	k__Bacteria	p__Acidobacteriota	c__Vicinamibacteria	o__Vicinamibacterales	f__Vicinamibacteraceae	g__Vicinamibacteraceae	s__	41	62	89	0	163	131	0	0	0	0	0	0
ASV3138	22.0187	21.9673	3.00429	7.31198	2.63225e-13	1.02365e-11	up-regulated	k__Bacteria	p__Acidobacteriota	c__Vicinamibacteria	o__Vicinamibacterales	f__Vicinamibacteraceae	g__Vicinamibacteraceae	s__	67	0	0	0	0	207	0	0	0	0	0	0
ASV3417	28.7797	8.01611	3.00403	2.66846	0.00762009	0.0445208	up-regulated	k__Bacteria	p__Acidobacteriota	c__Vicinamibacteria	o__Vicinamibacterales	f__Vicinamibacteraceae	g__Vicinamibacteraceae	s__	28	191	0	0	0	141	0	0	0	0	0	0
ASV2598	34.7751	8.28926	2.03984	4.06367	4.83064e-05	0.00106975	up-regulated	k__Bacteria	p__Acidobacteriota	c__Vicinamibacteria	o__Vicinamibacterales	f__Vicinamibacteraceae	g__Vicinamibacteraceae	s__	94	98	35	62	99	94	0	0	0	0	0	0
ASV2141	16.2775	21.5281	3.00468	7.16486	7.78663e-13	2.60757e-11	up-regulated	k__Bacteria	p__Proteobacteria	c__Alphaproteobacteria	o__Rhizobiales	f__Xanthobacteraceae	g__	s__	35	169	0	0	0	0	0	0	0	0	0	0
ASV2161	33.4949	8.23522	2.34914	3.50563	0.000455532	0.00727262	up-regulated	k__Bacteria	p__Proteobacteria	c__Alphaproteobacteria	o__Rhizobiales	f__Xanthobacteraceae	g__Pseudolabrys	s__	36	83	0	168	66	122	0	0	0	0	0	0
ASV2152	18.7673	7.39961	2.61685	2.82768	0.0046887	0.0328448	up-regulated	k__Bacteria	p__Proteobacteria	c__Alphaproteobacteria	o__Rhizobiales	f__Xanthobacteraceae	g__Rhodoplanes	s__	39	0	0	102	68	67	0	0	0	0	0	0
ASV557	31.0333	8.12503	3.00397	2.70477	0.00683523	0.0419503	up-regulated	k__Bacteria	p__Proteobacteria	c__Gammaproteobacteria	o__Xanthomonadales	f__Xanthomonadaceae	g__Lysobacter	s__	0	160	0	0	135	130	0	0	0	0	0	0
ASV715	42.8252	8.58976	2.65327	3.23742	0.00120616	0.0140344	up-regulated	k__Bacteria	p__Proteobacteria	c__Gammaproteobacteria	o__Xanthomonadales	f__Xanthomonadaceae	g__Pseudoxanthomonas	s__	0	148	225	147	0	93	0	0	0	0	0	0
ASV979	18.2611	-7.88113	2.33666	-3.37282	0.000744021	0.0104239	down-regulated	k__Bacteria	p__Acidobacteriota	c__	o__	f__	g__	s__	0	0	0	0	0	0	33	60	0	38	8	39
ASV1375	26.5982	-8.42349	2.63943	-3.19141	0.00141582	0.0155513	down-regulated	k__Bacteria	p__Armatimonadota	c__Fimbriimonadia	o__Fimbriimonadales	f__	g__	s__	0	0	0	0	0	0	17	85	0	51	0	85
ASV1968	15.9219	-7.68256	2.63646	-2.91397	0.00356865	0.0277303	down-regulated	k__Bacteria	p__Chloroflexi	c__Anaerolineae	o__	f__	g__	s__	0	0	0	0	0	0	10	27	0	19	0	79
ASV1422	18.5667	-7.90518	2.32057	-3.40657	0.00065784	0.00981755	down-regulated	k__Bacteria	p__Acidobacteriota	c__Vicinamibacteria	o__Vicinamibacterales	f__	g__	s__	0	0	0	0	0	0	18	64	0	31	31	40
ASV1297	22.5231	-8.18368	3.00479	-2.72355	0.00645852	0.0404378	down-regulated	k__Bacteria	p__Acidobacteriota	c__Vicinamibacteria	o__Vicinamibacterales	f__	g__	s__	0	0	0	0	0	0	0	101	0	61	0	42
ASV1017	17.3648	-7.80853	3.00527	-2.59828	0.00936908	0.0493525	down-regulated	k__Bacteria	p__Acidobacteriota	c__Vicinamibacteria	o__Vicinamibacterales	f__	g__	s__	0	0	0	0	0	0	0	74	0	0	36	58
ASV701	35.4288	-8.83728	3.0042	-2.94164	0.00326479	0.0274149	down-regulated	k__Bacteria	p__Acidobacteriota	c__Vicinamibacteria	o__Vicinamibacterales	f__	g__	s__	0	0	0	0	0	0	0	175	40	108	0	0
ASV2655	14.3611	-22.5942	3.0057	-7.51711	5.59988e-14	3.07545e-12	down-regulated	k__Bacteria	p__Myxococcota	c__Polyangia	o__Polyangiales	f__	g__	s__	0	0	0	0	0	0	0	64	0	69	0	0
ASV5731	29.9618	-23.5127	3.00439	-7.82611	5.03186e-15	1.15146e-12	down-regulated	k__Bacteria	p__Myxococcota	c__Polyangia	o__Polyangiales	f__	g__	s__	0	0	0	0	0	0	0	0	190	25	0	0
ASV675	18.8881	-22.9638	3.0051	-7.64162	2.14508e-14	2.26553e-12	down-regulated	k__Bacteria	p__Actinobacteriota	c__Acidimicrobiia	o__	f__	g__	s__	0	0	0	0	0	0	0	108	0	0	0	64
ASV270	22.4322	-8.17789	2.31321	-3.53531	0.000407302	0.00673765	down-regulated	k__Bacteria	p__Actinobacteriota	c__Acidimicrobiia	o__Microtrichales	f__	g__	s__	0	0	0	0	0	0	37	54	48	41	42	0
ASV216	22.1528	-8.15981	2.32204	-3.51407	0.000441296	0.00712822	down-regulated	k__Bacteria	p__Proteobacteria	c__Alphaproteobacteria	o__	f__	g__	s__	0	0	0	0	0	0	44	58	38	56	21	0
ASV1426	24.0661	-8.27854	2.66037	-3.1118	0.0018595	0.0185007	down-regulated	k__Bacteria	p__Proteobacteria	c__Alphaproteobacteria	o__Rhizobiales	f__	g__	s__	0	0	0	0	0	0	20	0	127	0	32	18
ASV3875	8.51992	-6.78125	2.57112	-2.63747	0.00835277	0.0468096	down-regulated	k__Bacteria	p__Desulfobacterota	c__	o__	f__	g__	s__	0	0	0	0	0	0	28	18	0	20	0	19
ASV83	48.1355	-9.27959	3.00393	-3.08915	0.0020073	0.0194086	down-regulated	k__Bacteria	p__Actinobacteriota	c__Thermoleophilia	o__Gaiellales	f__	g__	s__	0	0	0	0	0	0	112	237	0	0	0	133
ASV210	22.7993	-23.222	3.00477	-7.7284	1.08906e-14	1.54121e-12	down-regulated	k__Bacteria	p__Actinobacteriota	c__Thermoleophilia	o__Gaiellales	f__	g__	s__	0	0	0	0	0	0	0	157	0	64	0	0
ASV232	19.7144	-7.99138	3.00502	-2.65935	0.00782925	0.0453568	down-regulated	k__Bacteria	p__Actinobacteriota	c__Thermoleophilia	o__Gaiellales	f__	g__	s__	0	0	0	0	0	0	0	51	0	95	0	27
ASV402	14.7765	-22.6295	3.00563	-7.52904	5.11129e-14	2.93444e-12	down-regulated	k__Bacteria	p__Actinobacteriota	c__Thermoleophilia	o__Gaiellales	f__	g__	s__	0	0	0	0	0	0	0	0	67	0	0	40
ASV817	29.5496	-8.57569	3.0044	-2.85437	0.00431218	0.031339	down-regulated	k__Bacteria	p__Actinobacteriota	c__Thermoleophilia	o__Gaiellales	f__	g__	s__	0	0	0	0	0	0	0	163	0	0	71	66
ASV754	32.2102	-8.69945	3.0043	-2.89566	0.00378357	0.0290214	down-regulated	k__Bacteria	p__Actinobacteriota	c__Thermoleophilia	o__Gaiellales	f__	g__	s__	0	0	0	0	0	0	0	79	144	0	0	31
ASV3199	6.49425	-6.39206	2.29635	-2.78358	0.00537626	0.0365426	down-regulated	k__Bacteria	p__Acidobacteriota	c__Blastocatellia	o__11-24	f__11-24	g__11-24	s__	0	0	0	0	0	0	13	13	0	12	30	6
ASV362	22.8383	-8.20341	2.61912	-3.13213	0.00173545	0.0179029	down-regulated	k__Bacteria	p__Actinobacteriota	c__Thermoleophilia	o__Solirubrobacterales	f__67-14	g__67-14	s__	0	0	0	0	0	0	35	65	44	0	0	60
ASV500	19.5838	-7.98178	3.00503	-2.65614	0.00790402	0.0454068	down-regulated	k__Bacteria	p__Actinobacteriota	c__Thermoleophilia	o__Solirubrobacterales	f__67-14	g__67-14	s__	0	0	0	0	0	0	0	56	0	82	0	34
ASV908	9.77732	-6.97933	2.6037	-2.68054	0.00735034	0.0438783	down-regulated	k__Bacteria	p__Actinobacteriota	c__Thermoleophilia	o__Solirubrobacterales	f__67-14	g__67-14	s__	0	0	0	0	0	0	0	47	9	0	11	24
ASV209	29.0094	-8.54879	3.00443	-2.8454	0.00443562	0.0320532	down-regulated	k__Bacteria	p__Actinobacteriota	c__Thermoleophilia	o__Solirubrobacterales	f__67-14	g__67-14	s__	0	0	0	0	0	0	0	68	107	0	101	0
ASV756	17.2543	-7.80013	3.00528	-2.59548	0.00944599	0.0493525	down-regulated	k__Bacteria	p__Actinobacteriota	c__Thermoleophilia	o__Solirubrobacterales	f__67-14	g__67-14	s__	0	0	0	0	0	0	75	0	0	58	74	0
ASV1517	15.2557	-22.6681	3.00555	-7.54206	4.62606e-14	2.93444e-12	down-regulated	k__Bacteria	p__Actinobacteriota	c__Thermoleophilia	o__Solirubrobacterales	f__67-14	g__67-14	s__	0	0	0	0	0	0	91	93	0	0	0	0
ASV1393	16.334	-7.7209	2.58731	-2.98414	0.00284377	0.0250289	down-regulated	k__Bacteria	p__Actinobacteriota	c__Thermoleophilia	o__Solirubrobacterales	f__67-14	g__67-14	s__	0	0	0	0	0	0	44	69	0	0	34	32
ASV745	35.9638	-8.85898	3.00419	-2.94888	0.00318929	0.0270302	down-regulated	k__Bacteria	p__Proteobacteria	c__Gammaproteobacteria	o__Acidiferrobacterales	f__Acidiferrobacteraceae	g__Sulfurifustis	s__	0	0	0	0	0	0	81	147	0	0	0	123
ASV583	30.0302	-8.59851	2.64965	-3.24515	0.0011739	0.0139601	down-regulated	k__Bacteria	p__Gemmatimonadota	c__AKAU4049	o__AKAU4049	f__AKAU4049	g__AKAU4049	s__	0	0	0	0	0	0	0	103	18	49	0	89
ASV1458	19.9871	-8.01084	3.00499	-2.66584	0.00767951	0.0446778	down-regulated	k__Bacteria	p__Chloroflexi	c__Anaerolineae	o__Anaerolineales	f__Anaerolineaceae	g__	s__	0	0	0	0	0	0	0	19	0	38	0	104
ASV1376	17.8492	-7.8479	3.00521	-2.61143	0.00901635	0.0490278	down-regulated	k__Bacteria	p__Proteobacteria	c__Alphaproteobacteria	o__Azospirillales	f__Azospirillaceae	g__Skermanella	s__	0	0	0	0	0	0	53	0	81	0	38	0
ASV962	9.14354	-6.88289	2.57649	-2.67142	0.00755315	0.0443182	down-regulated	k__Bacteria	p__Proteobacteria	c__Gammaproteobacteria	o__Burkholderiales	f__B1-7BS	g__B1-7BS	s__	0	0	0	0	0	0	23	29	16	21	0	0
ASV859	10.2063	-7.04027	2.60652	-2.70103	0.00691259	0.0419503	down-regulated	k__Bacteria	p__Myxococcota	c__bacteriap25	o__bacteriap25	f__bacteriap25	g__bacteriap25	s__	0	0	0	0	0	0	15	14	49	0	12	0
ASV1157	12.66	-7.35232	2.5888	-2.84005	0.0045106	0.0322497	down-regulated	k__Bacteria	p__Gemmatimonadota	c__BD2-11_terrestrial_group	o__BD2-11_terrestrial_group	f__BD2-11_terrestrial_group	g__BD2-11_terrestrial_group	s__	0	0	0	0	0	0	30	23	0	32	0	35
ASV983	36.6082	-8.88431	2.64693	-3.35646	0.000789475	0.010949	down-regulated	k__Bacteria	p__Proteobacteria	c__Alphaproteobacteria	o__Rhizobiales	f__Beijerinckiaceae	g__Microvirga	s__	0	0	0	0	0	0	62	0	151	0	94	32
ASV1105	10.4377	-7.07358	2.58587	-2.73548	0.00622902	0.0398272	down-regulated	k__Bacteria	p__Acidobacteriota	c__Blastocatellia	o__Blastocatellales	f__Blastocatellaceae	g__	s__	0	0	0	0	0	0	21	17	0	30	0	29
ASV1488	14.942	-7.59034	2.10352	-3.60839	0.000308099	0.00535468	down-regulated	k__Bacteria	p__Acidobacteriota	c__Blastocatellia	o__Blastocatellales	f__Blastocatellaceae	g__	s__	0	0	0	0	0	0	23	13	58	7	26	9
ASV1767	10.143	-7.03459	2.56636	-2.74107	0.00612386	0.0398272	down-regulated	k__Bacteria	p__Acidobacteriota	c__Blastocatellia	o__Blastocatellales	f__Blastocatellaceae	g__	s__	0	0	0	0	0	0	34	18	0	0	52	18
ASV2342	9.41999	-6.92767	2.56138	-2.70466	0.0068374	0.0419503	down-regulated	k__Bacteria	p__Acidobacteriota	c__Acidobacteriae	o__Bryobacterales	f__Bryobacteraceae	g__Bryobacter	s__	0	0	0	0	0	0	26	25	0	0	40	18
ASV1512	14.523	-7.55014	2.32977	-3.24072	0.00119229	0.0139916	down-regulated	k__Bacteria	p__Bacteroidota	c__Kryptonia	o__Kryptoniales	f__BSV26	g__BSV26	s__	0	0	0	0	0	0	25	30	10	44	0	25
ASV4791	19.4114	-7.96846	3.00505	-2.65169	0.00800892	0.0455212	down-regulated	k__Bacteria	p__Planctomycetota	c__Phycisphaerae	o__CCM11a	f__CCM11a	g__CCM11a	s__	0	0	0	0	0	0	0	0	3	14	0	132
ASV1381	8.07137	-6.70332	2.57023	-2.60806	0.00910568	0.0490278	down-regulated	k__Bacteria	p__Bacteroidota	c__Bacteroidia	o__Chitinophagales	f__Chitinophagaceae	g__	s__	0	0	0	0	0	0	17	0	13	0	36	19
ASV984	24.8564	-8.32609	3.00464	-2.77108	0.00558705	0.037238	down-regulated	k__Bacteria	p__Bacteroidota	c__Bacteroidia	o__Chitinophagales	f__Chitinophagaceae	g__	s__	0	0	0	0	0	0	69	0	87	0	109	0
ASV4625	15.9407	-22.7353	3.00545	-7.56468	3.88815e-14	2.93444e-12	down-regulated	k__Bacteria	p__Firmicutes	c__Clostridia	o__Clostridia_UCG-014	f__Clostridia_UCG-014	g__Clostridia_UCG-014	s__	0	0	0	0	0	0	0	0	59	0	106	0
ASV1578	22.4664	-8.18047	3.00479	-2.72248	0.00647948	0.0404378	down-regulated	k__Bacteria	p__Firmicutes	c__Clostridia	o__Clostridiales	f__Clostridiaceae	g__Clostridium_sensu_stricto_1	s__Clostridium_perfringens	0	0	0	0	0	0	88	66	0	85	0	0
ASV860	38.9701	-8.97473	2.08192	-4.3108	1.62667e-05	0.000413597	down-regulated	k__Bacteria	p__Firmicutes	c__Clostridia	o__Clostridiales	f__Clostridiaceae	g__Clostridium_sensu_stricto_1	s__	0	0	0	0	0	0	69	149	73	49	25	14
ASV1309	22.185	-23.1839	3.00481	-7.71558	1.20437e-14	1.54121e-12	down-regulated	k__Bacteria	p__Proteobacteria	c__Gammaproteobacteria	o__Burkholderiales	f__Comamonadaceae	g__Caenimonas	s__	0	0	0	0	0	0	0	0	132	0	48	0
ASV818	9.59312	-6.95222	2.58176	-2.69282	0.00708497	0.0426652	down-regulated	k__Bacteria	p__Proteobacteria	c__Gammaproteobacteria	o__Burkholderiales	f__Comamonadaceae	g__Rhodoferax	s__	0	0	0	0	0	0	16	34	0	24	0	18
ASV310	22.3123	-8.17014	2.61002	-3.1303	0.00174626	0.0179029	down-regulated	k__Bacteria	p__Proteobacteria	c__Gammaproteobacteria	o__Burkholderiales	f__Comamonadaceae	g__	s__	0	0	0	0	0	0	53	0	0	40	43	83
ASV1396	14.3453	-7.53305	2.31302	-3.2568	0.00112676	0.0137343	down-regulated	k__Bacteria	p__Proteobacteria	c__Gammaproteobacteria	o__Burkholderiales	f__Comamonadaceae	g__	s__	0	0	0	0	0	0	64	0	22	23	21	20
ASV2291	17.8834	-7.8515	2.60117	-3.01845	0.00254073	0.0229501	down-regulated	k__Bacteria	p__Desulfobacterota	c__Desulfovibrionia	o__Desulfovibrionales	f__Desulfovibrionaceae	g__Desulfovibrio	s__	0	0	0	0	0	0	59	45	0	70	17	0
ASV2100	7.5541	-6.609	2.3155	-2.85424	0.00431397	0.031339	down-regulated	k__Bacteria	p__Desulfobacterota	c__Desulfovibrionia	o__Desulfovibrionales	f__Desulfovibrionaceae	g__Desulfovibrio	s__	0	0	0	0	0	0	6	25	8	11	32	0
ASV1432	23.3055	-8.23314	2.63395	-3.12577	0.00177339	0.018036	down-regulated	k__Bacteria	p__Firmicutes	c__Bacilli	o__Erysipelotrichales	f__Erysipelotrichaceae	g__Turicibacter	s__	0	0	0	0	0	0	30	138	32	28	0	0
ASV667	16.2598	-22.7595	3.00541	-7.57285	3.65135e-14	2.93444e-12	down-regulated	k__Bacteria	p__Actinobacteriota	c__Thermoleophilia	o__Gaiellales	f__Gaiellaceae	g__Gaiella	s__	0	0	0	0	0	0	134	0	0	0	0	54
ASV134	25.1997	-8.34534	3.00462	-2.77751	0.00547779	0.0367664	down-regulated	k__Bacteria	p__Actinobacteriota	c__Thermoleophilia	o__Gaiellales	f__Gaiellaceae	g__Gaiella	s__	0	0	0	0	0	0	0	66	89	52	0	0
ASV206	26.3605	-8.41098	2.63145	-3.19633	0.00139188	0.0154819	down-regulated	k__Bacteria	p__GAL15	c__GAL15	o__GAL15	f__GAL15	g__GAL15	s__	0	0	0	0	0	0	57	141	21	49	0	0
ASV28	38.0301	-23.7174	3.00413	-7.89494	2.90466e-15	9.97025e-13	down-regulated	k__Bacteria	p__GAL15	c__GAL15	o__GAL15	f__GAL15	g__GAL15	s__	0	0	0	0	0	0	0	0	165	0	0	111
ASV1296	14.5674	-7.55452	2.03855	-3.70583	0.000210702	0.00390937	down-regulated	k__Bacteria	p__Proteobacteria	c__Alphaproteobacteria	o__Tistrellales	f__Geminicoccaceae	g__Candidatus_Alysiosphaera	s__	0	0	0	0	0	0	21	23	24	18	31	24
ASV637	17.7189	-7.83787	3.00522	-2.60808	0.0091051	0.0490278	down-regulated	k__Bacteria	p__Gemmatimonadota	c__Gemmatimonadetes	o__Gemmatimonadales	f__Gemmatimonadaceae	g__	s__	0	0	0	0	0	0	46	54	0	79	0	0
ASV1485	17.2546	-7.7993	3.00528	-2.5952	0.00945353	0.0493525	down-regulated	k__Bacteria	p__Gemmatimonadota	c__Gemmatimonadetes	o__Gemmatimonadales	f__Gemmatimonadaceae	g__	s__	0	0	0	0	0	0	20	42	0	100	0	0
ASV479	17.7456	-7.83957	2.60539	-3.00898	0.00262124	0.0233699	down-regulated	k__Bacteria	p__Gemmatimonadota	c__Gemmatimonadetes	o__Gemmatimonadales	f__Gemmatimonadaceae	g__	s__	0	0	0	0	0	0	27	41	0	52	0	44
ASV848	12.1398	-22.3478	3.00616	-7.43398	1.05376e-13	4.38429e-12	down-regulated	k__Bacteria	p__Gemmatimonadota	c__Gemmatimonadetes	o__Gemmatimonadales	f__Gemmatimonadaceae	g__	s__	0	0	0	0	0	0	29	0	0	86	0	0
ASV2340	16.1921	-22.6265	3.00542	-7.52858	5.12938e-14	2.93444e-12	down-regulated	k__Bacteria	p__Gemmatimonadota	c__Gemmatimonadetes	o__Gemmatimonadales	f__Gemmatimonadaceae	g__	s__	0	0	0	0	0	0	0	64	0	0	0	76
ASV530	32.2583	-8.70196	2.63505	-3.30238	0.000958666	0.0121875	down-regulated	k__Bacteria	p__Gemmatimonadota	c__Gemmatimonadetes	o__Gemmatimonadales	f__Gemmatimonadaceae	g__	s__	0	0	0	0	0	0	38	80	0	112	0	66
ASV2148	26.2077	-8.40175	2.36829	-3.54759	0.000388766	0.00658982	down-regulated	k__Bacteria	p__Gemmatimonadota	c__Gemmatimonadetes	o__Gemmatimonadales	f__Gemmatimonadaceae	g__	s__	0	0	0	0	0	0	28	22	117	16	51	0
ASV1643	40.6295	-9.03454	2.67044	-3.38317	0.000716546	0.0101532	down-regulated	k__Bacteria	p__Gemmatimonadota	c__Gemmatimonadetes	o__Gemmatimonadales	f__Gemmatimonadaceae	g__	s__	0	0	0	0	0	0	45	0	206	35	58	0
ASV3700	6.40812	-6.37126	2.29291	-2.77868	0.0054581	0.0367664	down-regulated	k__Bacteria	p__Gemmatimonadota	c__Gemmatimonadetes	o__Gemmatimonadales	f__Gemmatimonadaceae	g__	s__	0	0	0	0	0	0	19	8	0	16	14	11
ASV2759	8.25407	-6.73712	2.57003	-2.62141	0.00875656	0.0484895	down-regulated	k__Bacteria	p__Gemmatimonadota	c__Gemmatimonadetes	o__Gemmatimonadales	f__Gemmatimonadaceae	g__	s__	0	0	0	0	0	0	25	0	12	12	48	0
ASV761	42.0311	-9.08386	2.33717	-3.88669	0.000101622	0.00211404	down-regulated	k__Bacteria	p__Gemmatimonadota	c__Gemmatimonadetes	o__Gemmatimonadales	f__Gemmatimonadaceae	g__	s__	0	0	0	0	0	0	96	0	73	32	135	89
ASV2101	8.78624	-6.82678	2.30102	-2.96684	0.00300873	0.025981	down-regulated	k__Bacteria	p__Gemmatimonadota	c__Gemmatimonadetes	o__Gemmatimonadales	f__Gemmatimonadaceae	g__Gemmatimonas	s__	0	0	0	0	0	0	29	10	17	9	33	0
ASV1957	29.889	-8.59193	2.32351	-3.69783	0.000217449	0.00398077	down-regulated	k__Bacteria	p__Actinobacteriota	c__Actinobacteria	o__Frankiales	f__Geodermatophilaceae	g__	s__	0	0	0	0	0	0	70	72	71	0	48	35
ASV553	17.7771	-7.8423	3.00522	-2.60956	0.00906581	0.0490278	down-regulated	k__Bacteria	p__Chloroflexi	c__Gitt-GS-136	o__Gitt-GS-136	f__Gitt-GS-136	g__Gitt-GS-136	s__	0	0	0	0	0	0	31	72	0	0	0	66
ASV3078	9.8339	-6.9879	2.58521	-2.70303	0.00687111	0.0419503	down-regulated	k__Bacteria	p__Myxococcota	c__Polyangia	o__Haliangiales	f__Haliangiaceae	g__Haliangium	s__	0	0	0	0	0	0	13	22	0	0	20	41
ASV1687	14.899	-22.6433	3.00561	-7.53368	4.93309e-14	2.93444e-12	down-regulated	k__Bacteria	p__Myxococcota	c__Polyangia	o__Haliangiales	f__Haliangiaceae	g__Haliangium	s__	0	0	0	0	0	0	0	0	42	0	0	68
ASV1467	18.2101	-7.87757	3.00517	-2.62134	0.00875848	0.0484895	down-regulated	k__Bacteria	p__Myxococcota	c__Polyangia	o__Haliangiales	f__Haliangiaceae	g__Haliangium	s__	0	0	0	0	0	0	63	86	0	47	0	0
ASV2482	10.5125	-7.08358	2.58799	-2.7371	0.00619837	0.0398272	down-regulated	k__Bacteria	p__Myxococcota	c__Polyangia	o__Haliangiales	f__Haliangiaceae	g__Haliangium	s__	0	0	0	0	0	0	36	0	22	25	0	15
ASV1345	17.7754	-7.84209	3.00522	-2.60949	0.00906767	0.0490278	down-regulated	k__Bacteria	p__Myxococcota	c__Polyangia	o__Haliangiales	f__Haliangiaceae	g__Haliangium	s__	0	0	0	0	0	0	0	79	0	50	0	32
ASV2025	29.1028	-8.55342	2.6302	-3.252	0.00114594	0.0138016	down-regulated	k__Bacteria	p__Campilobacterota	c__Campylobacteria	o__Campylobacterales	f__Helicobacteraceae	g__Helicobacter	s__	0	0	0	0	0	0	54	112	74	34	0	0
ASV1201	14.787	-7.57822	2.58947	-2.92655	0.00342741	0.0277303	down-regulated	k__Bacteria	p__Bacteroidota	c__Bacteroidia	o__Cytophagales	f__Hymenobacteraceae	g__Pontibacter	s__	0	0	0	0	0	0	62	15	0	0	87	22
ASV1223	16.8726	-7.76611	2.61338	-2.97167	0.00296187	0.0257383	down-regulated	k__Bacteria	p__Proteobacteria	c__Alphaproteobacteria	o__Rhizobiales	f__Hyphomicrobiaceae	g__	s__	0	0	0	0	0	0	0	40	32	27	0	40
ASV142	28.0823	-8.50237	3.00447	-2.82991	0.00465612	0.0328448	down-regulated	k__Bacteria	p__Actinobacteriota	c__Acidimicrobiia	o__IMCC26256	f__IMCC26256	g__IMCC26256	s__	0	0	0	0	0	0	93	141	0	68	0	0
ASV1679	22.7766	-8.20016	2.30882	-3.55166	0.000382803	0.00656986	down-regulated	k__Bacteria	p__Actinobacteriota	c__Acidimicrobiia	o__IMCC26256	f__IMCC26256	g__IMCC26256	s__	0	0	0	0	0	0	64	55	38	0	54	29
ASV1065	13.9962	-7.49721	2.59287	-2.89147	0.00383444	0.0290866	down-regulated	k__Bacteria	p__Chloroflexi	c__KD4-96	o__KD4-96	f__KD4-96	g__KD4-96	s__	0	0	0	0	0	0	43	44	20	0	0	30
ASV1012	15.7457	-7.66729	2.31315	-3.31466	0.000917552	0.0118769	down-regulated	k__Bacteria	p__Chloroflexi	c__KD4-96	o__KD4-96	f__KD4-96	g__KD4-96	s__	0	0	0	0	0	0	27	42	0	25	19	42
ASV862	33.5744	-8.75966	3.00426	-2.91575	0.00354837	0.0277303	down-regulated	k__Bacteria	p__Chloroflexi	c__KD4-96	o__KD4-96	f__KD4-96	g__KD4-96	s__	0	0	0	0	0	0	0	136	0	78	0	85
ASV2763	16.9944	-7.778	2.29922	-3.38288	0.000717306	0.0101532	down-regulated	k__Bacteria	p__Firmicutes	c__Clostridia	o__Lachnospirales	f__Lachnospiraceae	g__	s__	0	0	0	0	0	0	41	40	24	27	52	0
ASV2801	26.7218	-8.43056	2.62498	-3.21166	0.0013197	0.0149747	down-regulated	k__Bacteria	p__Firmicutes	c__Clostridia	o__Lachnospirales	f__Lachnospiraceae	g__Blautia	s__	0	0	0	0	0	0	112	40	27	96	0	0
ASV4668	14.261	-7.52388	2.60657	-2.88651	0.00389542	0.0293868	down-regulated	k__Bacteria	p__Firmicutes	c__Clostridia	o__Lachnospirales	f__Lachnospiraceae	g__	s__	0	0	0	0	0	0	14	51	33	31	0	0
ASV1713	62.0099	-9.64512	2.35891	-4.0888	4.33607e-05	0.000975972	down-regulated	k__Bacteria	p__Firmicutes	c__Clostridia	o__Lachnospirales	f__Lachnospiraceae	g__	s__	0	0	0	0	0	0	240	94	36	225	67	0
ASV2858	22.4805	-8.1808	2.61356	-3.13013	0.00174726	0.0179029	down-regulated	k__Bacteria	p__Firmicutes	c__Clostridia	o__Lachnospirales	f__Lachnospiraceae	g__Lachnospiraceae_NK4A136_group	s__	0	0	0	0	0	0	61	53	66	32	0	0
ASV3066	32.0793	-23.336	3.00431	-7.76751	8.00413e-15	1.54121e-12	down-regulated	k__Bacteria	p__Firmicutes	c__Clostridia	o__Lachnospirales	f__Lachnospiraceae	g__Lachnospiraceae_NK4A136_group	s__	0	0	0	0	0	0	153	0	0	183	0	0
ASV1477	35.0485	-8.82141	3.00421	-2.93635	0.00332101	0.0276348	down-regulated	k__Bacteria	p__Firmicutes	c__Clostridia	o__Lachnospirales	f__Lachnospiraceae	g__	s__	0	0	0	0	0	0	32	91	169	0	0	0
ASV771	11.0978	-7.16283	2.59781	-2.75725	0.00582892	0.0386624	down-regulated	k__Bacteria	p__Firmicutes	c__Bacilli	o__Lactobacillales	f__Lactobacillaceae	g__Lactobacillus	s__Lactobacillus_murinus	0	0	0	0	0	0	11	12	34	0	61	0
ASV418	15.0043	-7.59783	2.61564	-2.90477	0.00367526	0.0283491	down-regulated	k__Bacteria	p__Latescibacterota	c__Latescibacteria	o__Latescibacterales	f__Latescibacteraceae	g__Latescibacteraceae	s__	0	0	0	0	0	0	16	85	0	19	0	26
ASV1349	15.4497	-22.6659	3.00553	-7.54141	4.6493e-14	2.93444e-12	down-regulated	k__Bacteria	p__Latescibacterota	c__Latescibacterota	o__Latescibacterota	f__Latescibacterota	g__Latescibacterota	s__	0	0	0	0	0	0	0	55	0	0	0	77
ASV965	43.3094	-9.12699	3.00401	-3.03827	0.00237944	0.0217642	down-regulated	k__Bacteria	p__Latescibacterota	c__Latescibacterota	o__Latescibacterota	f__Latescibacterota	g__Latescibacterota	s__	0	0	0	0	0	0	0	143	0	128	0	109
ASV1683	21.4491	-8.11289	3.00487	-2.69992	0.00693571	0.0419503	down-regulated	k__Bacteria	p__Latescibacterota	c__Latescibacterota	o__Latescibacterota	f__Latescibacterota	g__Latescibacterota	s__	0	0	0	0	0	0	0	43	0	54	0	83
ASV538	27.639	-8.47918	3.00449	-2.82217	0.00477	0.0329106	down-regulated	k__Bacteria	p__Latescibacterota	c__Latescibacterota	o__Latescibacterota	f__Latescibacterota	g__Latescibacterota	s__	0	0	0	0	0	0	126	0	0	101	0	54
ASV1442	19.3219	-7.96246	3.00505	-2.64969	0.00805655	0.0455212	down-regulated	k__Bacteria	p__Latescibacterota	c__Latescibacterota	o__Latescibacterota	f__Latescibacterota	g__Latescibacterota	s__	0	0	0	0	0	0	0	91	0	41	0	43
ASV1280	28.8785	-8.54212	3.00443	-2.84317	0.00446667	0.0321086	down-regulated	k__Bacteria	p__Latescibacterota	c__Latescibacterota	o__Latescibacterota	f__Latescibacterota	g__Latescibacterota	s__	0	0	0	0	0	0	0	78	0	47	0	120
ASV2401	17.3297	-7.8052	3.00527	-2.59717	0.00939952	0.0493525	down-regulated	k__Bacteria	p__Latescibacterota	c__Latescibacterota	o__Latescibacterota	f__Latescibacterota	g__Latescibacterota	s__	0	0	0	0	0	0	0	51	0	37	0	61
ASV3306	9.44377	-6.92823	2.63042	-2.63389	0.00844134	0.0471137	down-regulated	k__Bacteria	p__Latescibacterota	c__Latescibacterota	o__Latescibacterota	f__Latescibacterota	g__Latescibacterota	s__	0	0	0	0	0	0	8	0	0	24	4	44
ASV631	50.1041	-9.3372	2.67483	-3.49077	0.00048163	0.0076009	down-regulated	k__Bacteria	p__Latescibacterota	c__Latescibacterota	o__Latescibacterota	f__Latescibacterota	g__Latescibacterota	s__	0	0	0	0	0	0	41	45	0	219	0	130
ASV777	19.1226	-7.94804	2.6023	-3.05424	0.00225633	0.0212188	down-regulated	k__Bacteria	p__Gemmatimonadota	c__Longimicrobia	o__Longimicrobiales	f__Longimicrobiaceae	g__YC-ZSS-LKJ147	s__	0	0	0	0	0	0	50	0	39	0	102	22
ASV171	23.7028	-8.25693	2.62784	-3.1421	0.00167743	0.0179029	down-regulated	k__Bacteria	p__Actinobacteriota	c__MB-A2-108	o__MB-A2-108	f__MB-A2-108	g__MB-A2-108	s__	0	0	0	0	0	0	51	37	92	30	0	0
ASV211	52.1958	-9.3959	2.44789	-3.83837	0.000123854	0.00246452	down-regulated	k__Bacteria	p__Actinobacteriota	c__MB-A2-108	o__MB-A2-108	f__MB-A2-108	g__MB-A2-108	s__	0	0	0	0	0	0	54	45	286	24	9	0
ASV391	41.5483	-9.06682	2.6646	-3.40269	0.000667263	0.0098511	down-regulated	k__Bacteria	p__Actinobacteriota	c__MB-A2-108	o__MB-A2-108	f__MB-A2-108	g__MB-A2-108	s__	0	0	0	0	0	0	77	46	185	0	0	42
ASV677	53.972	-9.44454	2.06431	-4.57516	4.75849e-06	0.000128106	down-regulated	k__Bacteria	p__MBNT15	c__MBNT15	o__MBNT15	f__MBNT15	g__MBNT15	s__	0	0	0	0	0	0	94	110	48	157	25	74
ASV279	26.9628	-8.44288	2.33513	-3.61559	0.000299665	0.00527487	down-regulated	k__Bacteria	p__Proteobacteria	c__Alphaproteobacteria	o__Rhizobiales	f__Methyloligellaceae	g__	s__	0	0	0	0	0	0	45	43	86	0	35	38
ASV1928	17.6397	-22.871	3.00523	-7.61039	2.73274e-14	2.68004e-12	down-regulated	k__Bacteria	p__Bacteroidota	c__Bacteroidia	o__Cytophagales	f__Microscillaceae	g__Ohtaekwangia	s__	0	0	0	0	0	0	0	0	90	0	68	0
ASV786	32.8296	-8.72743	2.62415	-3.32581	0.000881614	0.0115282	down-regulated	k__Bacteria	p__Myxococcota	c__Polyangia	o__MSB-4B10	f__MSB-4B10	g__MSB-4B10	s__	0	0	0	0	0	0	74	97	0	82	0	66
ASV829	26.1534	-8.39948	2.614	-3.21326	0.00131237	0.0149747	down-regulated	k__Bacteria	p__Myxococcota	c__Myxococcia	o__Myxococcales	f__Myxococcaceae	g__	s__	0	0	0	0	0	0	0	75	0	42	81	62
ASV2982	14.0801	-22.5017	3.00575	-7.48621	7.08929e-14	3.39077e-12	down-regulated	k__Bacteria	p__Proteobacteria	c__Gammaproteobacteria	o__Burkholderiales	f__Nitrosomonadaceae	g__Ellin6067	s__	0	0	0	0	0	0	0	72	0	0	0	54
ASV746	13.1398	-7.40668	2.591	-2.85862	0.00425493	0.0312408	down-regulated	k__Bacteria	p__Proteobacteria	c__Gammaproteobacteria	o__Burkholderiales	f__Nitrosomonadaceae	g__Ellin6067	s__	0	0	0	0	0	0	39	50	0	32	0	14
ASV570	100.779	-10.3455	2.69267	-3.8421	0.000121984	0.002463	down-regulated	k__Bacteria	p__Proteobacteria	c__Gammaproteobacteria	o__Burkholderiales	f__Nitrosomonadaceae	g__MND1	s__	0	0	0	0	0	0	80	206	0	253	0	346
ASV6872	16.5406	-22.6518	3.00537	-7.53711	4.80485e-14	2.93444e-12	down-regulated	k__Bacteria	p__Proteobacteria	c__Gammaproteobacteria	o__Burkholderiales	f__Nitrosomonadaceae	g__MND1	s__	0	0	0	0	0	0	0	73	0	0	0	72
ASV651	22.6334	-8.1907	3.00478	-2.72589	0.0064128	0.0403888	down-regulated	k__Bacteria	p__Proteobacteria	c__Gammaproteobacteria	o__Burkholderiales	f__Nitrosomonadaceae	g__MND1	s__	0	0	0	0	0	0	72	0	0	71	0	71
ASV536	64.4875	-9.70135	2.07349	-4.67876	2.88609e-06	7.92521e-05	down-regulated	k__Bacteria	p__Proteobacteria	c__Gammaproteobacteria	o__Burkholderiales	f__Nitrosomonadaceae	g__MND1	s__	0	0	0	0	0	0	99	95	22	139	58	189
ASV405	31.1573	-8.65177	3.00434	-2.87976	0.00397982	0.0298596	down-regulated	k__Bacteria	p__Proteobacteria	c__Gammaproteobacteria	o__Burkholderiales	f__Nitrosomonadaceae	g__MND1	s__	0	0	0	0	0	0	0	95	0	69	0	105
ASV460	77.8827	-9.97362	2.38207	-4.18696	2.8272e-05	0.000693168	down-regulated	k__Bacteria	p__Proteobacteria	c__Gammaproteobacteria	o__Burkholderiales	f__Nitrosomonadaceae	g__MND1	s__	0	0	0	0	0	0	77	114	47	220	0	220
ASV601	49.38	-9.31619	3.00391	-3.10135	0.00192639	0.0188372	down-regulated	k__Bacteria	p__Proteobacteria	c__Gammaproteobacteria	o__Burkholderiales	f__Nitrosomonadaceae	g__MND1	s__	0	0	0	0	0	0	0	76	0	170	0	167
ASV1428	29.9097	-8.59273	3.00439	-2.86006	0.00423561	0.0312408	down-regulated	k__Bacteria	p__Proteobacteria	c__Gammaproteobacteria	o__Burkholderiales	f__Nitrosomonadaceae	g__IS-44	s__	0	0	0	0	0	0	23	0	0	141	0	89
ASV2084	19.677	-7.98908	2.60868	-3.0625	0.00219499	0.0207842	down-regulated	k__Bacteria	p__Proteobacteria	c__Gammaproteobacteria	o__Burkholderiales	f__Nitrosomonadaceae	g__MND1	s__	0	0	0	0	0	0	75	31	0	71	0	24
ASV2181	14.4972	-7.54812	2.31185	-3.26497	0.00109477	0.0136395	down-regulated	k__Bacteria	p__Nitrospirota	c__Nitrospiria	o__Nitrospirales	f__Nitrospiraceae	g__Nitrospira	s__	0	0	0	0	0	0	16	39	0	24	27	37
ASV1932	17.9526	-7.8562	3.0052	-2.61421	0.00894352	0.0490278	down-regulated	k__Bacteria	p__Actinobacteriota	c__Actinobacteria	o__Propionibacteriales	f__Nocardioidaceae	g__Nocardioides	s__	0	0	0	0	0	0	69	0	64	35	0	0
ASV886	17.1839	-7.79369	2.58904	-3.01026	0.00261027	0.0233699	down-regulated	k__Bacteria	p__Chloroflexi	c__OLB14	o__OLB14	f__OLB14	g__OLB14	s__	0	0	0	0	0	0	55	0	0	41	43	42
ASV2633	22.3175	-8.171	2.62437	-3.11351	0.00184876	0.0185007	down-regulated	k__Bacteria	p__Firmicutes	c__Clostridia	o__Oscillospirales	f__Oscillospiraceae	g__Oscillibacter	s__	0	0	0	0	0	0	72	83	0	73	10	0
ASV5187	13.6598	-22.5268	3.00583	-7.49438	6.66123e-14	3.38736e-12	down-regulated	k__Bacteria	p__Firmicutes	c__Clostridia	o__Oscillospirales	f__Oscillospiraceae	g__	s__	0	0	0	0	0	0	84	0	0	67	0	0
ASV2356	14.5297	-7.55147	2.58889	-2.91688	0.00353555	0.0277303	down-regulated	k__Bacteria	p__Firmicutes	c__Clostridia	o__Oscillospirales	f__Oscillospiraceae	g__	s__	0	0	0	0	0	0	51	39	41	0	20	0
ASV2115	26.2583	-8.40544	3.00456	-2.79756	0.00514898	0.0353477	down-regulated	k__Bacteria	p__Firmicutes	c__Clostridia	o__Oscillospirales	f__Oscillospiraceae	g__	s__	0	0	0	0	0	0	54	157	0	62	0	0
ASV2381	28.9708	-8.54669	2.3387	-3.65446	0.000257726	0.00465602	down-regulated	k__Bacteria	p__Firmicutes	c__Clostridia	o__Oscillospirales	f__Oscillospiraceae	g__	s__	0	0	0	0	0	0	66	30	86	62	28	0
ASV2964	20.6679	-8.05976	3.00493	-2.68218	0.00731448	0.0438549	down-regulated	k__Bacteria	p__Firmicutes	c__Clostridia	o__Oscillospirales	f__Oscillospiraceae	g__	s__	0	0	0	0	0	0	76	70	61	0	0	0
ASV2525	28.6057	-8.52823	2.66923	-3.19502	0.00139822	0.0154819	down-regulated	k__Bacteria	p__Chloroflexi	c__P2-11E	o__P2-11E	f__P2-11E	g__P2-11E	s__	0	0	0	0	0	0	12	34	0	45	0	146
ASV541	35.3634	-8.83449	3.0042	-2.94071	0.00327461	0.0274149	down-regulated	k__Bacteria	p__Verrucomicrobiota	c__Verrucomicrobiae	o__Pedosphaerales	f__Pedosphaeraceae	g__Pedosphaeraceae	s__	0	0	0	0	0	0	0	89	0	114	0	101
ASV524	73.7946	-6.49814	2.3738	-2.73744	0.00619198	0.0398272	down-regulated	k__Bacteria	p__Cyanobacteria	c__Cyanobacteriia	o__Cyanobacteriales	f__Phormidiaceae	g__Tychonema_CCAP_1459-11B	s__Microcoleus_vaginatus	0	0	0	13	0	0	48	0	395	34	51	45
ASV437	38.5357	-8.95841	2.34448	-3.82107	0.000132874	0.00260623	down-regulated	k__Bacteria	p__Planctomycetota	c__Pla4_lineage	o__Pla4_lineage	f__Pla4_lineage	g__Pla4_lineage	s__	0	0	0	0	0	0	61	87	33	83	0	87
ASV930	17.5716	-7.82603	3.00524	-2.60413	0.00921085	0.0492082	down-regulated	k__Bacteria	p__Proteobacteria	c__Gammaproteobacteria	o__PLTA13	f__PLTA13	g__PLTA13	s__	0	0	0	0	0	0	92	0	0	0	44	62
ASV1030	13.9808	-7.49621	2.59078	-2.89342	0.00381077	0.0290677	down-regulated	k__Bacteria	p__Acidobacteriota	c__Blastocatellia	o__Pyrinomonadales	f__Pyrinomonadaceae	g__RB41	s__	0	0	0	0	0	0	53	0	0	13	39	46
ASV1605	20.2331	-8.02862	3.00497	-2.67178	0.00754502	0.0443182	down-regulated	k__Bacteria	p__Acidobacteriota	c__Blastocatellia	o__Pyrinomonadales	f__Pyrinomonadaceae	g__RB41	s__	0	0	0	0	0	0	0	68	22	0	0	80
ASV274	12.8255	-22.4221	3.006	-7.4591	8.71178e-14	3.7379e-12	down-regulated	k__Bacteria	p__Acidobacteriota	c__Blastocatellia	o__Pyrinomonadales	f__Pyrinomonadaceae	g__RB41	s__	0	0	0	0	0	0	0	109	0	19	0	0
ASV868	14.0056	-22.4568	3.00576	-7.47124	7.94405e-14	3.60713e-12	down-regulated	k__Bacteria	p__Proteobacteria	c__Alphaproteobacteria	o__Rhizobiales	f__Rhizobiaceae	g__	s__	0	0	0	0	0	0	87	0	0	0	113	0
ASV1135	25.2389	-8.34724	2.07728	-4.01835	5.86059e-05	0.00127724	down-regulated	k__Bacteria	p__Proteobacteria	c__Gammaproteobacteria	o__Xanthomonadales	f__Rhodanobacteraceae	g__	s__	0	0	0	0	0	0	23	25	31	60	17	65
ASV1226	24.7547	-8.31929	2.65574	-3.13257	0.00173285	0.0179029	down-regulated	k__Bacteria	p__Proteobacteria	c__Alphaproteobacteria	o__Rhodobacterales	f__Rhodobacteraceae	g__Rubellimicrobium	s__	0	0	0	0	0	0	0	21	122	28	29	0
ASV3472	10.014	-7.01178	2.64412	-2.65184	0.00800536	0.0455212	down-regulated	k__Bacteria	p__Proteobacteria	c__Alphaproteobacteria	o__Rhodobacterales	f__Rhodobacteraceae	g__Rubellimicrobium	s__	0	0	0	0	0	0	0	4	48	0	8	17
ASV440	21.3815	-8.10849	2.61555	-3.10011	0.00193448	0.0188372	down-regulated	k__Bacteria	p__Methylomirabilota	c__Methylomirabilia	o__Rokubacteriales	f__Rokubacteriales	g__Rokubacteriales	s__	0	0	0	0	0	0	29	45	0	65	0	56
ASV186	41.9806	-9.08211	2.64009	-3.44007	0.000581561	0.00888237	down-regulated	k__Bacteria	p__Methylomirabilota	c__Methylomirabilia	o__Rokubacteriales	f__Rokubacteriales	g__Rokubacteriales	s__	0	0	0	0	0	0	64	133	0	99	0	99
ASV292	23.0186	-8.21504	3.00475	-2.73402	0.00625668	0.0398272	down-regulated	k__Bacteria	p__Methylomirabilota	c__Methylomirabilia	o__Rokubacteriales	f__Rokubacteriales	g__Rokubacteriales	s__	0	0	0	0	0	0	0	109	31	68	0	0
ASV177	34.3973	-23.7243	3.00423	-7.89695	2.85811e-15	9.97025e-13	down-regulated	k__Bacteria	p__Methylomirabilota	c__Methylomirabilia	o__Rokubacteriales	f__Rokubacteriales	g__Rokubacteriales	s__	0	0	0	0	0	0	0	212	0	117	0	0
ASV2490	13.7975	-22.5389	3.00581	-7.49844	6.4582e-14	3.38736e-12	down-regulated	k__Bacteria	p__Methylomirabilota	c__Methylomirabilia	o__Rokubacteriales	f__Rokubacteriales	g__Rokubacteriales	s__	0	0	0	0	0	0	0	0	74	0	46	0
ASV646	23.823	-23.178	3.0047	-7.71391	1.22022e-14	1.54121e-12	down-regulated	k__Bacteria	p__Methylomirabilota	c__Methylomirabilia	o__Rokubacteriales	f__Rokubacteriales	g__Rokubacteriales	s__	0	0	0	0	0	0	0	0	0	95	0	96
ASV5828	6.55137	-6.40225	2.2998	-2.78384	0.00537202	0.0365426	down-regulated	k__Bacteria	p__Firmicutes	c__Clostridia	o__Oscillospirales	f__Ruminococcaceae	g__Ruminococcaceae	s__	0	0	0	0	0	0	12	19	14	7	15	0
ASV586	19.4767	-7.97394	2.61689	-3.04711	0.00231052	0.0214567	down-regulated	k__Bacteria	p__Gemmatimonadota	c__S0134_terrestrial_group	o__S0134_terrestrial_group	f__S0134_terrestrial_group	g__S0134_terrestrial_group	s__	0	0	0	0	0	0	30	37	0	86	0	28
ASV193	32.4571	-8.71056	2.34078	-3.72123	0.000198258	0.00372888	down-regulated	k__Bacteria	p__Chloroflexi	c__Dehalococcoidia	o__S085	f__S085	g__S085	s__	0	0	0	0	0	0	38	76	61	68	0	44
ASV330	26.0544	-8.39404	2.62069	-3.20299	0.00136008	0.0153065	down-regulated	k__Bacteria	p__Chloroflexi	c__Dehalococcoidia	o__S085	f__S085	g__S085	s__	0	0	0	0	0	0	50	117	0	51	0	40
ASV3169	12.2572	-7.30683	2.58834	-2.82298	0.00475799	0.0329106	down-regulated	k__Bacteria	p__Bacteroidota	c__Bacteroidia	o__Chitinophagales	f__Saprospiraceae	g__	s__	0	0	0	0	0	0	19	0	0	17	74	28
ASV3265	15.4215	-7.63785	2.30596	-3.31222	0.000925583	0.0118769	down-regulated	k__Bacteria	p__Proteobacteria	c__Gammaproteobacteria	o__Burkholderiales	f__SC-I-84	g__SC-I-84	s__	0	0	0	0	0	0	28	44	0	41	34	15
ASV321	28.7014	-8.53275	2.08559	-4.09129	4.2898e-05	0.000975972	down-regulated	k__Bacteria	p__Proteobacteria	c__Gammaproteobacteria	o__Salinisphaerales	f__Solimonadaceae	g__Polycyclovorans	s__	0	0	0	0	0	0	33	11	49	45	29	84
ASV1895	17.674	-7.83371	3.00523	-2.60669	0.00914215	0.0490319	down-regulated	k__Bacteria	p__Actinobacteriota	c__Thermoleophilia	o__Solirubrobacterales	f__Solirubrobacteraceae	g__	s__	0	0	0	0	0	0	0	0	57	37	73	0
ASV1250	19.7941	-7.99794	2.59137	-3.08638	0.00202613	0.0194537	down-regulated	k__Bacteria	p__Actinobacteriota	c__Thermoleophilia	o__Solirubrobacterales	f__Solirubrobacteraceae	g__Conexibacter	s__	0	0	0	0	0	0	53	67	0	0	49	47
ASV2376	21.7653	-8.13367	3.00484	-2.70685	0.00679247	0.0419503	down-regulated	k__Bacteria	p__Proteobacteria	c__Alphaproteobacteria	o__Sphingomonadales	f__Sphingomonadaceae	g__	s__	0	0	0	0	0	0	0	0	94	0	35	45
ASV510	17.2703	-7.80055	3.00528	-2.59562	0.00944213	0.0493525	down-regulated	k__Bacteria	p__Proteobacteria	c__Gammaproteobacteria	o__Steroidobacterales	f__Steroidobacteraceae	g__Steroidobacter	s__	0	0	0	0	0	0	0	0	46	0	99	28
ASV5439	17.4395	-7.81516	3.00526	-2.6005	0.00930889	0.0493525	down-regulated	k__Bacteria	p__Firmicutes	c__Bacilli	o__Lactobacillales	f__Streptococcaceae	g__Lactococcus	s__Lactococcus_garvieae	0	0	0	0	0	0	70	0	0	86	35	0
ASV558	12.8488	-7.37339	2.32266	-3.17454	0.00150074	0.0163533	down-regulated	k__Bacteria	p__Acidobacteriota	c__Subgroup_11	o__Subgroup_11	f__Subgroup_11	g__Subgroup_11	s__	0	0	0	0	0	0	29	32	23	28	0	9
ASV1839	29.2199	-8.55931	2.6232	-3.26293	0.00110268	0.0136395	down-regulated	k__Bacteria	p__Acidobacteriota	c__Acidobacteriae	o__Subgroup_12	f__Subgroup_12	g__Subgroup_12	s__	0	0	0	0	0	0	58	68	0	99	0	53
ASV661	20.2638	-8.0311	3.00497	-2.67261	0.00752642	0.0443182	down-regulated	k__Bacteria	p__Acidobacteriota	c__Vicinamibacteria	o__Subgroup_17	f__Subgroup_17	g__Subgroup_17	s__	0	0	0	0	0	0	0	78	0	63	0	40
ASV2413	15.0798	-22.6603	3.00558	-7.5394	4.72147e-14	2.93444e-12	down-regulated	k__Bacteria	p__Acidobacteriota	c__Vicinamibacteria	o__Subgroup_17	f__Subgroup_17	g__Subgroup_17	s__	0	0	0	0	0	0	111	0	0	0	0	57
ASV732	13.3806	-7.43229	2.59905	-2.85962	0.00424155	0.0312408	down-regulated	k__Bacteria	p__Acidobacteriota	c__Vicinamibacteria	o__Subgroup_17	f__Subgroup_17	g__Subgroup_17	s__	0	0	0	0	0	0	20	36	0	51	0	19
ASV153	19.1461	-7.9489	3.00507	-2.64516	0.0081652	0.045946	down-regulated	k__Bacteria	p__Acidobacteriota	c__Vicinamibacteria	o__Subgroup_17	f__Subgroup_17	g__Subgroup_17	s__	0	0	0	0	0	0	0	0	57	0	61	51
ASV1596	15.8089	-7.67279	2.60038	-2.95064	0.00317116	0.0270302	down-regulated	k__Bacteria	p__Acidobacteriota	c__Vicinamibacteria	o__Subgroup_17	f__Subgroup_17	g__Subgroup_17	s__	0	0	0	0	0	0	34	33	0	27	0	54
ASV2093	11.2749	-7.18515	2.58756	-2.77681	0.00548952	0.0367664	down-regulated	k__Bacteria	p__Acidobacteriota	c__Subgroup_20	o__Subgroup_20	f__Subgroup_20	g__Subgroup_20	s__	0	0	0	0	0	0	0	36	0	25	18	27
ASV1857	17.5195	-7.82083	2.61625	-2.98933	0.0027959	0.0247663	down-regulated	k__Bacteria	p__Acidobacteriota	c__Subgroup_22	o__Subgroup_22	f__Subgroup_22	g__Subgroup_22	s__	0	0	0	0	0	0	19	27	0	54	0	55
ASV847	35.1032	-6.78345	2.32176	-2.92168	0.00348149	0.0277303	down-regulated	k__Bacteria	p__Acidobacteriota	c__Subgroup_22	o__Subgroup_22	f__Subgroup_22	g__Subgroup_22	s__	4	0	0	0	0	0	33	57	0	36	4	171
ASV302	29.1853	-8.5573	2.63804	-3.24381	0.00117944	0.0139601	down-regulated	k__Bacteria	p__Acidobacteriota	c__Subgroup_22	o__Subgroup_22	f__Subgroup_22	g__Subgroup_22	s__	0	0	0	0	0	0	60	0	25	90	0	83
ASV326	75.4121	-24.8464	3.00366	-8.27204	1.31687e-16	1.80806e-13	down-regulated	k__Bacteria	p__Acidobacteriota	c__Subgroup_22	o__Subgroup_22	f__Subgroup_22	g__Subgroup_22	s__	0	0	0	0	0	0	0	95	0	148	0	371
ASV2344	10.7018	-7.11001	2.59729	-2.73748	0.00619127	0.0398272	down-regulated	k__Bacteria	p__Acidobacteriota	c__Subgroup_25	o__Subgroup_25	f__Subgroup_25	g__Subgroup_25	s__	0	0	0	0	0	0	27	34	0	7	0	36
ASV441	19.6745	-22.9958	3.00502	-7.65248	1.97144e-14	2.25565e-12	down-regulated	k__Bacteria	p__Acidobacteriota	c__Subgroup_5	o__Subgroup_5	f__Subgroup_5	g__Subgroup_5	s__	0	0	0	0	0	0	0	109	0	77	0	0
ASV1060	22.9986	-8.21364	3.00475	-2.73355	0.0062656	0.0398272	down-regulated	k__Bacteria	p__Acidobacteriota	c__Subgroup_5	o__Subgroup_5	f__Subgroup_5	g__Subgroup_5	s__	0	0	0	0	0	0	74	0	73	64	0	0
ASV1062	34.2135	-8.78678	3.00424	-2.9248	0.00344683	0.0277303	down-regulated	k__Bacteria	p__Acidobacteriota	c__Holophagae	o__Subgroup_7	f__Subgroup_7	g__Subgroup_7	s__	0	0	0	0	0	0	0	102	0	68	0	124
ASV995	41.0293	-24.0188	3.00406	-7.99543	1.29121e-15	8.86414e-13	down-regulated	k__Bacteria	p__Acidobacteriota	c__Holophagae	o__Subgroup_7	f__Subgroup_7	g__Subgroup_7	s__	0	0	0	0	0	0	0	138	0	234	0	0
ASV2057	16.9067	-22.814	3.00532	-7.59121	3.16921e-14	2.90088e-12	down-regulated	k__Bacteria	p__Acidobacteriota	c__Holophagae	o__Subgroup_7	f__Subgroup_7	g__Subgroup_7	s__	0	0	0	0	0	0	0	93	0	0	0	60
ASV1913	13.276	-7.42201	2.58928	-2.86644	0.00415121	0.0309761	down-regulated	k__Bacteria	p__Acidobacteriota	c__Holophagae	o__Subgroup_7	f__Subgroup_7	g__Subgroup_7	s__	0	0	0	0	0	0	19	69	0	29	26	0
ASV1601	16.3914	-7.72656	2.31173	-3.34232	0.000830799	0.0110977	down-regulated	k__Bacteria	p__Proteobacteria	c__Gammaproteobacteria	o__Burkholderiales	f__Sutterellaceae	g__	s__	0	0	0	0	0	0	68	20	0	12	66	28
ASV1324	38.2682	-8.9489	2.32042	-3.85658	0.000114986	0.00235635	down-regulated	k__Bacteria	p__Proteobacteria	c__Gammaproteobacteria	o__Burkholderiales	f__Sutterellaceae	g__Parasutterella	s__	0	0	0	0	0	0	129	76	37	91	85	0
ASV529	19.3521	-7.96507	3.00505	-2.65056	0.00803582	0.0455212	down-regulated	k__Bacteria	p__Acidobacteriota	c__Thermoanaerobaculia	o__Thermoanaerobaculales	f__Thermoanaerobaculaceae	g__Subgroup_10	s__	0	0	0	0	0	0	51	60	0	85	0	0
ASV3353	29.5568	-23.5721	3.0044	-7.84584	4.30078e-15	1.15146e-12	down-regulated	k__Bacteria	p__Acidobacteriota	c__Vicinamibacteria	o__Vicinamibacterales	f__Vicinamibacteraceae	g__Vicinamibacteraceae	s__	0	0	0	0	0	0	207	0	0	0	216	0
ASV249	22.017	-23.1744	3.00482	-7.7124	1.23476e-14	1.54121e-12	down-regulated	k__Bacteria	p__Acidobacteriota	c__Vicinamibacteria	o__Vicinamibacterales	f__Vicinamibacteraceae	g__Vicinamibacteraceae	s__	0	0	0	0	0	0	0	124	0	0	0	76
ASV737	33.4585	-8.75448	3.00426	-2.91402	0.00356806	0.0277303	down-regulated	k__Bacteria	p__Acidobacteriota	c__Vicinamibacteria	o__Vicinamibacterales	f__Vicinamibacteraceae	g__Vicinamibacteraceae	s__	0	0	0	0	0	0	0	0	69	187	22	0
ASV2306	20.9411	-8.07925	2.60048	-3.10683	0.00189104	0.0186791	down-regulated	k__Bacteria	p__Acidobacteriota	c__Vicinamibacteria	o__Vicinamibacterales	f__Vicinamibacteraceae	g__Vicinamibacteraceae	s__	0	0	0	0	0	0	73	0	0	23	88	53
ASV1634	16.2067	-22.4443	3.00541	-7.46797	8.14427e-14	3.60713e-12	down-regulated	k__Bacteria	p__Acidobacteriota	c__Vicinamibacteria	o__Vicinamibacterales	f__Vicinamibacteraceae	g__Vicinamibacteraceae	s__	0	0	0	0	0	0	0	0	0	105	0	29
ASV964	13.6764	-22.4982	3.00583	-7.48487	7.16185e-14	3.39077e-12	down-regulated	k__Bacteria	p__Acidobacteriota	c__Vicinamibacteria	o__Vicinamibacterales	f__Vicinamibacteraceae	g__Vicinamibacteraceae	s__	0	0	0	0	0	0	0	0	0	0	74	64
ASV539	14.9245	-7.5903	2.60264	-2.91638	0.00354115	0.0277303	down-regulated	k__Bacteria	p__Methylomirabilota	c__Methylomirabilia	o__Rokubacteriales	f__WX65	g__WX65	s__	0	0	0	0	0	0	42	46	0	52	0	11
ASV455	28.0163	-8.49876	3.00447	-2.82871	0.00467367	0.0328448	down-regulated	k__Bacteria	p__Proteobacteria	c__Alphaproteobacteria	o__Rhizobiales	f__Xanthobacteraceae	g__	s__	0	0	0	0	0	0	0	87	72	0	131	0
ASV1278	23.2809	-8.23122	3.00473	-2.73942	0.00615486	0.0398272	down-regulated	k__Bacteria	p__Proteobacteria	c__Alphaproteobacteria	o__Rhizobiales	f__Xanthobacteraceae	g__	s__	0	0	0	0	0	0	0	40	0	102	0	56
ASV1163	21.6804	-8.12812	2.34613	-3.46447	0.000531275	0.0082891	down-regulated	k__Bacteria	p__Zixibacteria	c__Zixibacteria	o__Zixibacteria	f__Zixibacteria	g__Zixibacteria	s__	0	0	0	0	0	0	23	37	17	46	0	66
