# Supplementary material for: Contrasting response of soil microbiomes to long-term fertilization in various highland cropping systems
Source: ISME Commun. 2023 Aug 18;3:81. doi: 10.1038/s43705-023-00286-w (PMC10439144; doi:10.1038/s43705-023-00286-w)
Supplement: Supplementary file 2 — Supplementary Material [file 43705_2023_286_MOESM2_ESM.xlsx]

## Sheet: AC-CK vs. P
Family	baseMean	log2FoldChange	lfcSE	stat	pvalue	padj	group	Kingdom	Phylum	Class	Order	Family	unique	S1_D0	S1_D1	S61_D0	S61_D1	S85_D0	S85_D1	S2_D0	S2_D1	S62_D0	S62_D1	S86_D0	S86_D1
f__Anaerolineaceae	96.4558	1.64689	0.418948	3.93101	8.45905e-05	0.00308151	up-regulated	k__Bacteria	p__Chloroflexi	c__Anaerolineae	o__Anaerolineales	f__Anaerolineaceae	f__Anaerolineaceae	25	18	27	54	62	90	84	84	249	209	171	171
f__Methylophilaceae	59.9658	1.54625	0.41679	3.7099	0.000207345	0.00528729	up-regulated	k__Bacteria	p__Proteobacteria	c__Gammaproteobacteria	o__Burkholderiales	f__Methylophilaceae	f__Methylophilaceae	10	14	17	20	61	65	75	75	95	87	140	140
f__Frankiaceae	11.8767	6.91413	1.90072	3.63764	0.000275153	0.00637854	up-regulated	k__Bacteria	p__Actinobacteriota	c__Actinobacteria	o__Frankiales	f__Frankiaceae	f__Frankiaceae	0	0	0	0	0	0	0	0	62	33	31	31
k__Bacteria_p__Actinobacteriota_c__Thermoleophilia_o__Gaiellales_f__	1877.84	0.610222	0.210553	2.89819	0.00375323	0.0354472	up-regulated	k__Bacteria	p__Actinobacteriota	c__Thermoleophilia	o__Gaiellales	f__	k__Bacteria_p__Actinobacteriota_c__Thermoleophilia_o__Gaiellales_f__	1480	1633	769	1017	1453	2116	2799	2799	2515	2222	2355	2355
f__GAL15	518.841	1.40899	0.427831	3.29334	0.000990044	0.0140256	up-regulated	k__Bacteria	p__GAL15	c__GAL15	o__GAL15	f__GAL15	f__GAL15	324	388	77	117	249	481	539	539	967	314	1456	1456
f__Nitrospiraceae	929.053	0.507524	0.1537	3.30205	0.000959824	0.0140256	up-regulated	k__Bacteria	p__Nitrospirota	c__Nitrospiria	o__Nitrospirales	f__Nitrospiraceae	f__Nitrospiraceae	598	592	541	770	885	971	965	965	1159	1064	1637	1637
f__P2-11E	480.596	2.51158	0.453413	5.53928	3.03724e-08	1.93624e-06	up-regulated	k__Bacteria	p__Chloroflexi	c__P2-11E	o__P2-11E	f__P2-11E	f__P2-11E	50	137	39	65	290	294	1275	1275	481	971	689	689
f__Rokubacteriales	1385.94	0.444759	0.152401	2.91835	0.00351885	0.0345118	up-regulated	k__Bacteria	p__Methylomirabilota	c__Methylomirabilia	o__Rokubacteriales	f__Rokubacteriales	f__Rokubacteriales	1014	1232	1014	1080	1100	1037	1841	1841	1578	1560	1947	1947
f__WX65	70.5252	1.45031	0.429326	3.37811	0.000729852	0.0132937	up-regulated	k__Bacteria	p__Methylomirabilota	c__Methylomirabilia	o__Rokubacteriales	f__WX65	f__WX65	24	52	13	14	57	61	88	88	188	110	102	102
f__Saccharimonadales	49.3408	1.99844	0.489258	4.08463	4.41471e-05	0.0022515	up-regulated	k__Bacteria	p__Patescibacteria	c__Saccharimonadia	o__Saccharimonadales	f__Saccharimonadales	f__Saccharimonadales	19	27	12	10	23	20	92	92	25	29	161	161
f__SAR202_clade	3.8662	5.29504	1.31389	4.03005	5.57643e-05	0.00236998	up-regulated	k__Bacteria	p__Chloroflexi	c__Dehalococcoidia	o__SAR202_clade	f__SAR202_clade	f__SAR202_clade	0	0	0	0	0	0	8	8	13	3	10	10
f__SBR1031	22.2928	1.75306	0.597923	2.93191	0.00336884	0.0343622	up-regulated	k__Bacteria	p__Chloroflexi	c__Anaerolineae	o__SBR1031	f__SBR1031	f__SBR1031	6	12	0	15	6	19	48	48	28	22	43	43
k__Bacteria_p__Actinobacteriota_c__Thermoleophilia_o__Solirubrobacterales_f__	188.18	1.14865	0.309017	3.71711	0.000201513	0.00528729	up-regulated	k__Bacteria	p__Actinobacteriota	c__Thermoleophilia	o__Solirubrobacterales	f__	k__Bacteria_p__Actinobacteriota_c__Thermoleophilia_o__Solirubrobacterales_f__	116	111	66	46	99	258	287	287	349	256	269	269
f__Subgroup_2	146.973	1.60242	0.485122	3.30312	0.000956161	0.0140256	up-regulated	k__Bacteria	p__Acidobacteriota	c__Acidobacteriae	o__Subgroup_2	f__Subgroup_2	f__Subgroup_2	78	55	30	30	114	124	101	101	494	350	191	191
f__Verrucomicrobiaceae	37.0409	1.13468	0.295541	3.83934	0.000123367	0.00393233	up-regulated	k__Bacteria	p__Verrucomicrobiota	c__Verrucomicrobiae	o__Verrucomicrobiales	f__Verrucomicrobiaceae	f__Verrucomicrobiaceae	20	8	25	21	28	31	55	55	51	58	61	61
k__Bacteria_p__Desulfobacterota_c___o___f__	245.094	-0.715895	0.230993	-3.09921	0.0019404	0.0247401	down-regulated	k__Bacteria	p__Desulfobacterota	c__	o__	f__	k__Bacteria_p__Desulfobacterota_c___o___f__	280	354	288	264	222	259	213	213	149	241	210	210
f__Marinobacteraceae	11.6122	-22.2149	2.93623	-7.5658	3.85474e-14	3.27653e-12	down-regulated	k__Bacteria	p__Proteobacteria	c__Gammaproteobacteria	o__Alteromonadales	f__Marinobacteraceae	f__Marinobacteraceae	103	15	0	0	0	0	0	0	0	0	0	0
f__Planococcaceae	11.9042	-7.1735	2.37357	-3.02224	0.00250914	0.0290832	down-regulated	k__Bacteria	p__Firmicutes	c__Bacilli	o__Bacillales	f__Planococcaceae	f__Planococcaceae	0	79	0	0	38	13	0	0	0	0	0	0
f__Bifidobacteriaceae	97.6103	-25.1087	3.0035	-8.35982	6.28135e-17	1.60174e-14	down-regulated	k__Bacteria	p__Actinobacteriota	c__Actinobacteria	o__Bifidobacteriales	f__Bifidobacteriaceae	f__Bifidobacteriaceae	896	97	0	0	0	0	0	0	0	0	0	0
f__Halieaceae	22.4286	-23.1106	3.00457	-7.69181	1.45069e-14	1.84963e-12	down-regulated	k__Bacteria	p__Proteobacteria	c__Gammaproteobacteria	o__Cellvibrionales	f__Halieaceae	f__Halieaceae	174	53	0	0	0	0	0	0	0	0	0	0
f__Chitinophagaceae	1241.85	-0.769068	0.277847	-2.76796	0.00564088	0.0490361	down-regulated	k__Bacteria	p__Bacteroidota	c__Bacteroidia	o__Chitinophagales	f__Chitinophagaceae	f__Chitinophagaceae	1407	577	2296	1643	1337	1451	1029	1029	976	633	1283	1283
f__Microscillaceae	332.012	-0.943918	0.281213	-3.3566	0.000789076	0.0134143	down-regulated	k__Bacteria	p__Bacteroidota	c__Bacteroidia	o__Cytophagales	f__Microscillaceae	f__Microscillaceae	388	206	411	562	334	549	211	211	166	173	409	409
f__Fodinicurvataceae	4.66187	-5.81824	2.10758	-2.76063	0.00576895	0.0490361	down-regulated	k__Bacteria	p__Proteobacteria	c__Alphaproteobacteria	o__Kiloniellales	f__Fodinicurvataceae	f__Fodinicurvataceae	8	16	13	10	0	0	0	0	0	0	0	0
f__Lachnospiraceae	232.296	-4.21546	1.40624	-2.99769	0.00272036	0.0301605	down-regulated	k__Bacteria	p__Firmicutes	c__Clostridia	o__Lachnospirales	f__Lachnospiraceae	f__Lachnospiraceae	1484	707	7	0	10	27	18	18	77	16	10	10
f__Sandaracinaceae	130.592	-0.769604	0.216018	-3.56268	0.000367087	0.00720056	down-regulated	k__Bacteria	p__Myxococcota	c__Polyangia	o__Polyangiales	f__Sandaracinaceae	f__Sandaracinaceae	148	77	176	140	168	239	103	103	83	82	144	144
f__Reyranellaceae	120.916	-0.587003	0.192748	-3.04544	0.0023234	0.0282127	down-regulated	k__Bacteria	p__Proteobacteria	c__Alphaproteobacteria	o__Reyranellales	f__Reyranellaceae	f__Reyranellaceae	127	98	151	123	166	154	119	119	111	75	111	111
f__Sphingobacteriaceae	31.8487	-1.33372	0.450262	-2.9621	0.00305548	0.0324644	down-regulated	k__Bacteria	p__Bacteroidota	c__Bacteroidia	o__Sphingobacteriales	f__Sphingobacteriaceae	f__Sphingobacteriaceae	47	53	43	31	14	68	29	29	12	16	17	17
f__Thermoanaerobaculaceae	898.51	-0.561338	0.195851	-2.86615	0.00415501	0.0378402	down-regulated	k__Bacteria	p__Acidobacteriota	c__Thermoanaerobaculia	o__Thermoanaerobaculales	f__Thermoanaerobaculaceae	f__Thermoanaerobaculaceae	821	564	1255	1169	994	1221	694	694	653	746	1078	1078
f__Rhodanobacteraceae	130.582	-1.296	0.36016	-3.5984	0.000320183	0.00680389	down-regulated	k__Bacteria	p__Proteobacteria	c__Gammaproteobacteria	o__Xanthomonadales	f__Rhodanobacteraceae	f__Rhodanobacteraceae	240	87	246	159	175	109	82	82	90	34	114	114
f__Xanthomonadaceae	1218.13	-0.591097	0.184081	-3.21107	0.00132242	0.0177483	down-regulated	k__Bacteria	p__Proteobacteria	c__Gammaproteobacteria	o__Xanthomonadales	f__Xanthomonadaceae	f__Xanthomonadaceae	1448	1356	1101	1251	1496	1532	1134	1134	744	646	1507	1507

## Sheet: AC-CK vs. NPM
	baseMean	log2FoldChange	lfcSE	stat	pvalue	padj	group	Kingdom	Phylum	Class	Order	Family	unique	S1_D0	S1_D1	S61_D0	S61_D1	S85_D0	S85_D1	S3_D0	S3_D1	S63_D0	S63_D1	S87_D0	S87_D1
k__Bacteria_p__Proteobacteria_c__Alphaproteobacteria_o__Rhizobiales_f__	182.917	0.820317	0.277193	2.95937	0.00308271	0.0220762	up-regulated	k__Bacteria	p__Proteobacteria	c__Alphaproteobacteria	o__Rhizobiales	f__	k__Bacteria_p__Proteobacteria_c__Alphaproteobacteria_o__Rhizobiales_f__	81	57	160	101	177	187	356	303	250	250	236	187
f__11-24	142.606	0.951459	0.230437	4.12893	3.64462e-05	0.00050569	up-regulated	k__Bacteria	p__Acidobacteriota	c__Blastocatellia	o__11-24	f__11-24	f__11-24	78	68	120	99	68	106	162	205	213	213	235	242
f__Alcaligenaceae	12.238	3.31244	1.13113	2.92844	0.00340668	0.0236338	up-regulated	k__Bacteria	p__Proteobacteria	c__Gammaproteobacteria	o__Burkholderiales	f__Alcaligenaceae	f__Alcaligenaceae	0	0	6	0	0	8	11	10	54	54	7	23
f__Anaerolineaceae	114.084	1.93491	0.406038	4.76533	1.88545e-06	4.65078e-05	up-regulated	k__Bacteria	p__Chloroflexi	c__Anaerolineae	o__Anaerolineales	f__Anaerolineaceae	f__Anaerolineaceae	25	18	27	54	62	90	137	160	151	151	290	318
f__Enterobacteriaceae	343.262	1.4923	0.534753	2.79063	0.00526056	0.0324401	up-regulated	k__Bacteria	p__Proteobacteria	c__Gammaproteobacteria	o__Enterobacterales	f__Enterobacteriaceae	f__Enterobacteriaceae	284	230	50	24	129	323	412	210	496	496	989	819
f__Frankiaceae	16.4644	7.37431	1.10167	6.69373	2.17549e-11	9.65916e-10	up-regulated	k__Bacteria	p__Actinobacteriota	c__Actinobacteria	o__Frankiales	f__Frankiaceae	f__Frankiaceae	0	0	0	0	0	0	40	31	21	21	23	80
f__GAL15	527.044	1.42844	0.39286	3.63602	0.000276887	0.00267256	up-regulated	k__Bacteria	p__GAL15	c__GAL15	o__GAL15	f__GAL15	f__GAL15	324	388	77	117	249	481	616	462	895	895	1250	1106
f__Gitt-GS-136	329.345	0.953065	0.315741	3.0185	0.00254027	0.0208867	up-regulated	k__Bacteria	p__Chloroflexi	c__Gitt-GS-136	o__Gitt-GS-136	f__Gitt-GS-136	f__Gitt-GS-136	207	338	171	142	147	225	340	569	384	384	524	690
f__Glycomycetaceae	34.1231	3.69708	0.910522	4.0604	4.89896e-05	0.000639746	up-regulated	k__Bacteria	p__Actinobacteriota	c__Actinobacteria	o__Glycomycetales	f__Glycomycetaceae	f__Glycomycetaceae	5	0	0	11	10	0	40	26	68	68	148	81
f__Methyloligellaceae	147.907	0.872146	0.182935	4.76752	1.86511e-06	4.65078e-05	up-regulated	k__Bacteria	p__Proteobacteria	c__Alphaproteobacteria	o__Rhizobiales	f__Methyloligellaceae	f__Methyloligellaceae	92	103	76	61	123	139	212	207	210	210	221	234
f__Methylophilaceae	80.7646	2.07258	0.459613	4.50939	6.50134e-06	0.000125951	up-regulated	k__Bacteria	p__Proteobacteria	c__Gammaproteobacteria	o__Burkholderiales	f__Methylophilaceae	f__Methylophilaceae	10	14	17	20	61	65	147	68	241	241	121	99
f__Nitrospiraceae	912.465	0.441946	0.16829	2.62609	0.00863714	0.0491653	up-regulated	k__Bacteria	p__Nitrospirota	c__Nitrospiria	o__Nitrospirales	f__Nitrospiraceae	f__Nitrospiraceae	598	592	541	770	885	971	1530	1135	1286	1286	926	995
f__P2-11E	341.018	1.88179	0.431548	4.36055	1.29737e-05	0.000205726	up-regulated	k__Bacteria	p__Chloroflexi	c__P2-11E	o__P2-11E	f__P2-11E	f__P2-11E	50	137	39	65	290	294	487	615	607	607	485	813
f__Pyrinomonadaceae	3373.44	1.48375	0.379509	3.90964	9.24339e-05	0.00108002	up-regulated	k__Bacteria	p__Acidobacteriota	c__Blastocatellia	o__Pyrinomonadales	f__Pyrinomonadaceae	f__Pyrinomonadaceae	1743	1581	2496	2025	785	764	4462	4520	4427	4428	9740	5868
f__Saccharimonadales	35.6986	1.37657	0.373026	3.69027	0.000224013	0.00240278	up-regulated	k__Bacteria	p__Patescibacteria	c__Saccharimonadia	o__Saccharimonadales	f__Saccharimonadales	f__Saccharimonadales	19	27	12	10	23	20	36	41	90	90	51	50
f__Sphingobacteriaceae	105.717	1.85773	0.599188	3.10041	0.00193254	0.0165009	up-regulated	k__Bacteria	p__Bacteroidota	c__Bacteroidia	o__Sphingobacteriales	f__Sphingobacteriaceae	f__Sphingobacteriaceae	47	53	43	31	14	68	73	35	363	363	315	39
f__Subgroup_2	170.271	1.86237	0.414598	4.492	7.0557e-06	0.000125951	up-regulated	k__Bacteria	p__Acidobacteriota	c__Acidobacteriae	o__Subgroup_2	f__Subgroup_2	f__Subgroup_2	78	55	30	30	114	124	346	139	221	221	305	551
f__Subgroup_25	230.823	0.641146	0.16156	3.96848	7.2332e-05	0.000892094	up-regulated	k__Bacteria	p__Acidobacteriota	c__Subgroup_25	o__Subgroup_25	f__Subgroup_25	f__Subgroup_25	162	172	127	138	168	253	265	279	345	345	311	365
f__WX65	65.544	1.28417	0.430003	2.98642	0.00282264	0.0215248	up-regulated	k__Bacteria	p__Methylomirabilota	c__Methylomirabilia	o__Rokubacteriales	f__WX65	f__WX65	24	52	13	14	57	61	110	90	79	79	99	163
k__Bacteria_p__Bacteroidota_c__Bacteroidia_o___f__	41.406	-4.40427	1.27446	-3.45579	0.000548691	0.00487238	down-regulated	k__Bacteria	p__Bacteroidota	c__Bacteroidia	o__	f__	k__Bacteria_p__Bacteroidota_c__Bacteroidia_o___f__	25	17	268	74	5	37	0	0	14	14	0	0
k__Bacteria_p__Desulfobacterota_c___o___f__	238.555	-0.836383	0.240389	-3.4793	0.000502732	0.00465027	down-regulated	k__Bacteria	p__Desulfobacterota	c__	o__	f__	k__Bacteria_p__Desulfobacterota_c___o___f__	280	354	288	264	222	259	150	195	220	220	258	127
f__Bifidobacteriaceae	95.4251	-25.0952	3.00351	-8.3553	6.52668e-17	8.56143e-15	down-regulated	k__Bacteria	p__Actinobacteriota	c__Actinobacteria	o__Bifidobacteriales	f__Bifidobacteriaceae	f__Bifidobacteriaceae	896	97	0	0	0	0	0	0	0	0	0	0
f__Comamonadaceae	695.63	-0.876412	0.150622	-5.8186	5.93413e-09	2.19563e-07	down-regulated	k__Bacteria	p__Proteobacteria	c__Gammaproteobacteria	o__Burkholderiales	f__Comamonadaceae	f__Comamonadaceae	834	844	775	705	930	928	722	419	584	584	610	430
f__Haliangiaceae	877.345	-0.546229	0.1918	-2.84791	0.00440075	0.029605	down-regulated	k__Bacteria	p__Myxococcota	c__Polyangia	o__Haliangiales	f__Haliangiaceae	f__Haliangiaceae	686	753	919	1126	1162	1175	901	833	971	971	531	667
f__Halieaceae	22.0098	-23.0952	3.00461	-7.68661	1.51088e-14	8.38536e-13	down-regulated	k__Bacteria	p__Proteobacteria	c__Gammaproteobacteria	o__Cellvibrionales	f__Halieaceae	f__Halieaceae	174	53	0	0	0	0	0	0	0	0	0	0
f__Hyphomonadaceae	70.6142	-1.06281	0.356202	-2.98373	0.00284756	0.0215248	down-regulated	k__Bacteria	p__Proteobacteria	c__Alphaproteobacteria	o__Caulobacterales	f__Hyphomonadaceae	f__Hyphomonadaceae	82	64	29	109	102	160	56	54	66	66	38	34
f__Ilumatobacteraceae	194.001	-0.56068	0.212221	-2.64196	0.00824278	0.0481552	down-regulated	k__Bacteria	p__Actinobacteriota	c__Acidimicrobiia	o__Microtrichales	f__Ilumatobacteraceae	f__Ilumatobacteraceae	178	263	197	130	282	251	142	173	235	235	146	146
f__Lachnospiraceae	230.93	-3.95698	1.41171	-2.80297	0.0050634	0.0324401	down-regulated	k__Bacteria	p__Firmicutes	c__Clostridia	o__Lachnospirales	f__Lachnospiraceae	f__Lachnospiraceae	1484	707	7	0	10	27	11	4	22	22	56	71
f__Latescibacteraceae	61.0093	-1.70015	0.37708	-4.50871	6.52218e-06	0.000125951	down-regulated	k__Bacteria	p__Latescibacterota	c__Latescibacteria	o__Latescibacterales	f__Latescibacteraceae	f__Latescibacteraceae	94	50	69	118	66	123	17	15	50	50	30	37
f__Latescibacterota	632.363	-1.15755	0.258234	-4.48255	7.37552e-06	0.000125951	down-regulated	k__Bacteria	p__Latescibacterota	c__Latescibacterota	o__Latescibacterota	f__Latescibacterota	f__Latescibacterota	561	685	789	1012	558	1292	360	515	387	387	386	584
f__MSB-4B10	49.0115	-4.60235	1.24841	-3.68658	0.00022729	0.00240278	down-regulated	k__Bacteria	p__Myxococcota	c__Polyangia	o__MSB-4B10	f__MSB-4B10	f__MSB-4B10	78	103	90	72	64	118	26	0	0	0	0	0
f__NB1-j	574.308	-1.19641	0.233682	-5.11982	3.05833e-07	9.69927e-06	down-regulated	k__Bacteria	p__NB1-j	c__NB1-j	o__NB1-j	f__NB1-j	f__NB1-j	691	963	598	804	624	655	350	504	411	411	329	354
f__Oscillospiraceae	14.945	-22.5731	2.86039	-7.89164	2.98238e-15	2.20696e-13	down-regulated	k__Bacteria	p__Firmicutes	c__Clostridia	o__Oscillospirales	f__Oscillospiraceae	f__Oscillospiraceae	132	23	0	0	0	0	0	0	0	0	0	0
f__Reyranellaceae	120.937	-0.608461	0.166163	-3.66183	0.000250417	0.00252693	down-regulated	k__Bacteria	p__Proteobacteria	c__Alphaproteobacteria	o__Reyranellales	f__Reyranellaceae	f__Reyranellaceae	127	98	151	123	166	154	97	107	112	112	118	104
f__Rhodanobacteraceae	128.806	-1.37366	0.328876	-4.17684	2.95587e-05	0.000437468	down-regulated	k__Bacteria	p__Proteobacteria	c__Gammaproteobacteria	o__Xanthomonadales	f__Rhodanobacteraceae	f__Rhodanobacteraceae	240	87	246	159	175	109	86	50	83	83	100	86
f__Sandaracinaceae	131.281	-0.77612	0.277749	-2.79432	0.00520088	0.0324401	down-regulated	k__Bacteria	p__Myxococcota	c__Polyangia	o__Polyangiales	f__Sandaracinaceae	f__Sandaracinaceae	148	77	176	140	168	239	68	67	165	165	105	102
f__SC-I-84	204.613	-1.09417	0.367513	-2.97722	0.00290876	0.0215248	down-regulated	k__Bacteria	p__Proteobacteria	c__Gammaproteobacteria	o__Burkholderiales	f__SC-I-84	f__SC-I-84	436	231	283	139	284	152	208	136	140	140	204	62
f__Sutterellaceae	233.135	-1.04484	0.379803	-2.75099	0.00594156	0.0356494	down-regulated	k__Bacteria	p__Proteobacteria	c__Gammaproteobacteria	o__Burkholderiales	f__Sutterellaceae	f__Sutterellaceae	477	142	463	168	299	181	292	154	157	157	168	106
f__Xanthomonadaceae	1079.31	-1.10146	0.13214	-8.33556	7.713e-17	8.56143e-15	down-regulated	k__Bacteria	p__Proteobacteria	c__Gammaproteobacteria	o__Xanthomonadales	f__Xanthomonadaceae	f__Xanthomonadaceae	1448	1356	1101	1251	1496	1532	733	825	891	891	654	680

## Sheet: WC-CK vs. P
	baseMean	log2FoldChange	lfcSE	stat	pvalue	padj	group	Kingdom	Phylum	Class	Order	Family	unique	S30_D0	S30_D1	S54_D0	S54_D1	S78_D0	S78_D1	S33_D0	S33_D1	S57_D0	S57_D1	S81_D0	S81_D1
f__Rhizobiaceae	131.817	0.980008	0.252932	3.87459	0.000106806	0.0368481	up-regulated	k__Bacteria	p__Proteobacteria	c__Alphaproteobacteria	o__Rhizobiales	f__Rhizobiaceae	f__Rhizobiaceae	186	227	143	177	167	151	102	102	60	87	84	103

## Sheet: WC-CK vs. NP
	baseMean	log2FoldChange	lfcSE	stat	pvalue	padj	group	Kingdom	Phylum	Class	Order	Family	unique	S29_D0	S29_D1	S53_D0	S53_D1	S77_D0	S77_D1	S33_D0	S33_D1	S57_D0	S57_D1	S81_D0	S81_D1
f__Glycomycetaceae	5.38959	5.90968	1.61807	3.6523	0.000259904	0.0290226	up-regulated	k__Bacteria	p__Actinobacteriota	c__Actinobacteria	o__Glycomycetales	f__Glycomycetaceae	f__Glycomycetaceae	9	8	17	23	0	13	0	0	0	0	0	0
k__Bacteria_p__Proteobacteria_c__Alphaproteobacteria_o__Elsterales_f__	14.8037	4.86345	1.30013	3.74075	0.00018347	0.0290226	up-regulated	k__Bacteria	p__Proteobacteria	c__Alphaproteobacteria	o__Elsterales	f__	k__Bacteria_p__Proteobacteria_c__Alphaproteobacteria_o__Elsterales_f__	38	10	45	19	58	4	6	0	0	0	0	0
f__Rhizobiaceae	160.674	1.39934	0.332887	4.20365	2.6264e-05	0.00879845	up-regulated	k__Bacteria	p__Proteobacteria	c__Alphaproteobacteria	o__Rhizobiales	f__Rhizobiaceae	f__Rhizobiaceae	251	384	198	214	120	203	102	102	60	87	84	103
f__Oxalobacteraceae	178.902	1.79299	0.535275	3.34965	0.000809128	0.0451763	up-regulated	k__Bacteria	p__Proteobacteria	c__Gammaproteobacteria	o__Burkholderiales	f__Oxalobacteraceae	f__Oxalobacteraceae	129	189	142	207	739	116	81	63	125	82	60	82
f__Xanthomonadaceae	581.196	0.982827	0.281913	3.48628	0.000489791	0.0377137	up-regulated	k__Bacteria	p__Proteobacteria	c__Gammaproteobacteria	o__Xanthomonadales	f__Xanthomonadaceae	f__Xanthomonadaceae	1221	939	769	728	668	382	254	411	325	371	562	459
f__Subgroup_12	64.958	-1.16814	0.3387	-3.44889	0.000562891	0.0377137	down-regulated	k__Bacteria	p__Acidobacteriota	c__Acidobacteriae	o__Subgroup_12	f__Subgroup_12	f__Subgroup_12	44	35	45	78	18	34	53	77	77	120	153	76

## Sheet: WC-CK vs. NPM
	baseMean	log2FoldChange	lfcSE	stat	pvalue	padj	group	Kingdom	Phylum	Class	Order	Family	unique	S28_D0	S28_D1	S52_D0	S52_D1	S76_D0	S76_D1	S33_D0	S33_D1	S57_D0	S57_D1	S81_D0	S81_D1
f__Glycomycetaceae	11.3957	6.90303	1.48087	4.66147	3.13954e-06	6.99262e-05	up-regulated	k__Bacteria	p__Actinobacteriota	c__Actinobacteria	o__Glycomycetales	f__Glycomycetaceae	f__Glycomycetaceae	32	37	16	0	31	31	0	0	0	0	0	0
f__Micrococcaceae	442.571	0.939302	0.339843	2.76392	0.00571108	0.0291503	up-regulated	k__Bacteria	p__Actinobacteriota	c__Actinobacteria	o__Micrococcales	f__Micrococcaceae	f__Micrococcaceae	435	697	839	669	506	592	545	165	412	362	138	171
f__Nocardioidaceae	302.245	0.710184	0.27102	2.62041	0.00878241	0.0398461	up-regulated	k__Bacteria	p__Actinobacteriota	c__Actinobacteria	o__Propionibacteriales	f__Nocardioidaceae	f__Nocardioidaceae	429	581	455	406	218	359	303	154	306	302	159	130
f__Thermomonosporaceae	35.1567	1.18305	0.431724	2.7403	0.00613831	0.0300623	up-regulated	k__Bacteria	p__Actinobacteriota	c__Actinobacteria	o__Streptosporangiales	f__Thermomonosporaceae	f__Thermomonosporaceae	84	32	77	38	47	38	32	23	8	33	16	14
f__Hymenobacteraceae	217.717	1.41967	0.549835	2.58199	0.0098232	0.0437579	up-regulated	k__Bacteria	p__Bacteroidota	c__Bacteroidia	o__Cytophagales	f__Hymenobacteraceae	f__Hymenobacteraceae	383	154	198	173	760	346	156	51	236	79	23	143
f__Sphingobacteriaceae	25.2289	3.93139	1.05504	3.72631	0.000194307	0.00238026	up-regulated	k__Bacteria	p__Bacteroidota	c__Bacteroidia	o__Sphingobacteriales	f__Sphingobacteriaceae	f__Sphingobacteriaceae	41	27	46	40	109	37	0	0	9	0	9	0
f__Planococcaceae	49.6531	3.06585	1.07716	2.84624	0.00442389	0.023562	up-regulated	k__Bacteria	p__Firmicutes	c__Bacilli	o__Bacillales	f__Planococcaceae	f__Planococcaceae	15	25	52	53	364	37	40	6	10	7	0	0
f__BD2-11_terrestrial_group	159.376	0.788238	0.220724	3.57114	0.000355429	0.00348321	up-regulated	k__Bacteria	p__Gemmatimonadota	c__BD2-11_terrestrial_group	o__BD2-11_terrestrial_group	f__BD2-11_terrestrial_group	f__BD2-11_terrestrial_group	319	208	153	249	197	198	72	138	118	97	129	119
k__Bacteria_p__Proteobacteria_c__Alphaproteobacteria_o___f__	526.304	0.597788	0.222737	2.68383	0.00727843	0.0336456	up-regulated	k__Bacteria	p__Proteobacteria	c__Alphaproteobacteria	o__	f__	k__Bacteria_p__Proteobacteria_c__Alphaproteobacteria_o___f__	664	532	706	577	964	618	513	326	415	493	460	243
k__Bacteria_p__Proteobacteria_c__Alphaproteobacteria_o__Azospirillales_f__	341.125	1.02635	0.284105	3.61258	0.000303168	0.0032294	up-regulated	k__Bacteria	p__Proteobacteria	c__Alphaproteobacteria	o__Azospirillales	f__	k__Bacteria_p__Proteobacteria_c__Alphaproteobacteria_o__Azospirillales_f__	575	368	434	373	637	556	275	93	320	239	183	200
f__Caulobacteraceae	137.878	1.21593	0.339692	3.57952	0.000344231	0.00348321	up-regulated	k__Bacteria	p__Proteobacteria	c__Alphaproteobacteria	o__Caulobacterales	f__Caulobacteraceae	f__Caulobacteraceae	258	148	174	156	313	192	101	66	146	66	36	70
k__Bacteria_p__Proteobacteria_c__Alphaproteobacteria_o__Elsterales_f__	39.275	6.2333	0.915322	6.80995	9.76333e-12	4.78403e-10	up-regulated	k__Bacteria	p__Proteobacteria	c__Alphaproteobacteria	o__Elsterales	f__	k__Bacteria_p__Proteobacteria_c__Alphaproteobacteria_o__Elsterales_f__	65	51	64	79	144	91	6	0	0	0	0	0
f__Reyranellaceae	119.369	0.684954	0.235883	2.90379	0.00368676	0.0215061	up-regulated	k__Bacteria	p__Proteobacteria	c__Alphaproteobacteria	o__Reyranellales	f__Reyranellaceae	f__Reyranellaceae	158	153	142	137	202	156	58	65	87	131	100	91
k__Bacteria_p__Proteobacteria_c__Alphaproteobacteria_o__Rhizobiales_f__	311.45	1.42931	0.41208	3.46852	0.00052334	0.00493148	up-regulated	k__Bacteria	p__Proteobacteria	c__Alphaproteobacteria	o__Rhizobiales	f__	k__Bacteria_p__Proteobacteria_c__Alphaproteobacteria_o__Rhizobiales_f__	349	251	371	375	1028	498	293	105	218	153	76	140
f__Devosiaceae	168.807	1.23887	0.281333	4.40359	1.06475e-05	0.000217387	up-regulated	k__Bacteria	p__Proteobacteria	c__Alphaproteobacteria	o__Rhizobiales	f__Devosiaceae	f__Devosiaceae	281	167	247	186	358	279	56	134	96	98	95	101
f__Methyloligellaceae	156.164	0.655271	0.230056	2.84831	0.00439524	0.023562	up-regulated	k__Bacteria	p__Proteobacteria	c__Alphaproteobacteria	o__Rhizobiales	f__Methyloligellaceae	f__Methyloligellaceae	170	148	190	195	268	251	91	147	132	129	103	103
f__Rhizobiaceae	225.196	1.93117	0.250209	7.71821	1.1797e-14	1.44513e-12	up-regulated	k__Bacteria	p__Proteobacteria	c__Alphaproteobacteria	o__Rhizobiales	f__Rhizobiaceae	f__Rhizobiaceae	368	320	352	294	570	380	102	102	60	87	84	103
f__Xanthobacteraceae	781.153	0.701178	0.224673	3.12088	0.00180311	0.0122712	up-regulated	k__Bacteria	p__Proteobacteria	c__Alphaproteobacteria	o__Rhizobiales	f__Xanthobacteraceae	f__Xanthobacteraceae	873	809	904	868	1626	1097	632	636	699	516	451	519
f__Rhodobacteraceae	67.9905	1.50137	0.462646	3.24519	0.00117373	0.00898634	up-regulated	k__Bacteria	p__Proteobacteria	c__Alphaproteobacteria	o__Rhodobacterales	f__Rhodobacteraceae	f__Rhodobacteraceae	101	37	102	123	184	95	43	30	68	19	35	13
f__Rhodospirillaceae	38.9244	2.90255	0.845137	3.43442	0.000593833	0.00538848	up-regulated	k__Bacteria	p__Proteobacteria	c__Alphaproteobacteria	o__Rhodospirillales	f__Rhodospirillaceae	f__Rhodospirillaceae	88	43	58	27	176	44	14	0	16	0	8	14
f__Sphingomonadaceae	3228.88	0.755792	0.254069	2.97476	0.00293222	0.0184204	up-regulated	k__Bacteria	p__Proteobacteria	c__Alphaproteobacteria	o__Sphingomonadales	f__Sphingomonadaceae	f__Sphingomonadaceae	5786	3203	3900	3509	4932	4885	2843	1787	3893	1714	1448	2268
f__Oxalobacteraceae	170.207	1.59286	0.223713	7.1201	1.07849e-12	6.60575e-11	up-regulated	k__Bacteria	p__Proteobacteria	c__Gammaproteobacteria	o__Burkholderiales	f__Oxalobacteraceae	f__Oxalobacteraceae	380	283	288	213	286	211	81	63	125	82	60	82
f__TRA3-20	691.484	0.351598	0.125244	2.80731	0.00499568	0.0260413	up-regulated	k__Bacteria	p__Proteobacteria	c__Gammaproteobacteria	o__Burkholderiales	f__TRA3-20	f__TRA3-20	1017	789	806	859	831	735	610	748	660	546	494	474
f__CCD24	112.788	0.896014	0.16925	5.29402	1.19654e-07	4.88587e-06	up-regulated	k__Bacteria	p__Proteobacteria	c__Gammaproteobacteria	o__CCD24	f__CCD24	f__CCD24	175	160	116	183	166	155	58	77	90	95	65	74
f__CCM19a	13.6874	5.73153	1.16699	4.91138	9.04387e-07	2.76968e-05	up-regulated	k__Bacteria	p__Proteobacteria	c__Gammaproteobacteria	o__CCM19a	f__CCM19a	f__CCM19a	21	11	21	16	68	32	0	0	0	3	0	0
f__Erwiniaceae	14.259	7.2262	2.51956	2.86804	0.00413027	0.0232629	up-regulated	k__Bacteria	p__Proteobacteria	c__Gammaproteobacteria	o__Enterobacterales	f__Erwiniaceae	f__Erwiniaceae	9	0	93	0	0	71	0	0	0	0	0	0
f__PLTA13	237.808	0.850263	0.230774	3.68439	0.000229247	0.00255298	up-regulated	k__Bacteria	p__Proteobacteria	c__Gammaproteobacteria	o__PLTA13	f__PLTA13	f__PLTA13	295	404	241	509	212	343	121	185	133	208	181	156
f__Xanthomonadaceae	530.217	0.630278	0.249508	2.52609	0.0115341	0.0495765	up-regulated	k__Bacteria	p__Proteobacteria	c__Gammaproteobacteria	o__Xanthomonadales	f__Xanthomonadaceae	f__Xanthomonadaceae	866	762	505	1070	503	541	254	411	325	371	562	459
k__Bacteria_p__Acidobacteriota_c__Acidobacteriae_o__Acidobacteriales_f__	136.492	-1.25518	0.372387	-3.37063	0.000749978	0.00633602	down-regulated	k__Bacteria	p__Acidobacteriota	c__Acidobacteriae	o__Acidobacteriales	f__	k__Bacteria_p__Acidobacteriota_c__Acidobacteriae_o__Acidobacteriales_f__	103	132	72	107	45	72	105	174	133	261	356	92
f__Solibacteraceae	75.802	-0.852617	0.292283	-2.91709	0.00353311	0.0211125	down-regulated	k__Bacteria	p__Acidobacteriota	c__Acidobacteriae	o__Solibacterales	f__Solibacteraceae	f__Solibacteraceae	75	92	29	71	41	49	89	86	80	86	134	87
f__Subgroup_12	65.9968	-1.41368	0.435251	-3.24796	0.00116236	0.00898634	down-regulated	k__Bacteria	p__Acidobacteriota	c__Acidobacteriae	o__Subgroup_12	f__Subgroup_12	f__Subgroup_12	45	56	27	75	10	27	53	77	77	120	153	76
f__Pyrinomonadaceae	2186.39	-1.1469	0.157177	-7.29688	2.94517e-13	2.40522e-11	down-regulated	k__Bacteria	p__Acidobacteriota	c__Blastocatellia	o__Pyrinomonadales	f__Pyrinomonadaceae	f__Pyrinomonadaceae	1907	1576	1105	1556	1488	1257	3416	3463	2915	2183	2519	2871
f__Subgroup_18	114.496	-1.13035	0.439968	-2.56916	0.0101944	0.0446007	down-regulated	k__Bacteria	p__Acidobacteriota	c__Subgroup_18	o__Subgroup_18	f__Subgroup_18	f__Subgroup_18	116	99	66	104	23	68	51	217	78	190	231	139
f__Subgroup_20	48.1596	-1.12146	0.33114	-3.38666	0.000707479	0.00619044	down-regulated	k__Bacteria	p__Acidobacteriota	c__Subgroup_20	o__Subgroup_20	f__Subgroup_20	f__Subgroup_20	38	43	27	24	24	41	41	91	46	54	89	58
f__Subgroup_22	445.608	-1.58698	0.513758	-3.08897	0.00200853	0.0132997	down-regulated	k__Bacteria	p__Acidobacteriota	c__Subgroup_22	o__Subgroup_22	f__Subgroup_22	f__Subgroup_22	526	393	157	257	64	107	233	1123	233	895	957	439
f__0319-7L14	214.042	-1.00441	0.268448	-3.74154	0.000182899	0.00235844	down-regulated	k__Bacteria	p__Actinobacteriota	c__Actinobacteria	o__0319-7L14	f__0319-7L14	f__0319-7L14	202	203	144	165	93	128	214	173	300	443	371	177
f__Bifidobacteriaceae	52.522	-6.73584	1.41628	-4.756	1.97468e-06	4.83797e-05	down-regulated	k__Bacteria	p__Actinobacteriota	c__Actinobacteria	o__Bifidobacteriales	f__Bifidobacteriaceae	f__Bifidobacteriaceae	0	0	0	0	6	0	166	152	108	162	0	35
f__Coriobacteriaceae	16.0989	-7.56313	1.94438	-3.88975	0.000100349	0.00153659	down-regulated	k__Bacteria	p__Actinobacteriota	c__Coriobacteriia	o__Coriobacteriales	f__Coriobacteriaceae	f__Coriobacteriaceae	0	0	0	0	0	0	92	11	43	49	0	0
f__Rubrobacteriaceae	274.844	-0.995198	0.2444	-4.07201	4.66099e-05	0.000815672	down-regulated	k__Bacteria	p__Actinobacteriota	c__Rubrobacteria	o__Rubrobacterales	f__Rubrobacteriaceae	f__Rubrobacteriaceae	159	223	244	230	174	156	548	306	400	247	267	346
f__Fimbriimonadaceae	60.81	-1.24979	0.338654	-3.69048	0.000223832	0.00255298	down-regulated	k__Bacteria	p__Armatimonadota	c__Fimbriimonadia	o__Fimbriimonadales	f__Fimbriimonadaceae	f__Fimbriimonadaceae	50	43	30	36	25	51	92	103	133	60	80	34
k__Bacteria_p__Chloroflexi_c___o___f__	41.4057	-0.910996	0.337099	-2.70246	0.00688295	0.0324293	down-regulated	k__Bacteria	p__Chloroflexi	c__	o__	f__	k__Bacteria_p__Chloroflexi_c___o___f__	23	44	28	47	17	29	48	35	45	89	58	42
k__Bacteria_p__Chloroflexi_c__Anaerolineae_o___f__	69.393	-1.26304	0.461983	-2.73395	0.00625787	0.0300623	down-regulated	k__Bacteria	p__Chloroflexi	c__Anaerolineae	o__	f__	k__Bacteria_p__Chloroflexi_c__Anaerolineae_o___f__	23	70	58	53	26	34	70	167	31	64	132	94
k__Bacteria_p__Chloroflexi_c__Anaerolineae_o__SBR1031_f__	8.0537	-4.71625	1.10039	-4.28598	1.81935e-05	0.000342877	down-regulated	k__Bacteria	p__Chloroflexi	c__Anaerolineae	o__SBR1031	f__	k__Bacteria_p__Chloroflexi_c__Anaerolineae_o__SBR1031_f__	4	0	0	0	0	0	7	23	16	20	14	11
f__Roseiflexaceae	113.494	-0.941723	0.313098	-3.00776	0.00263184	0.0169685	down-regulated	k__Bacteria	p__Chloroflexi	c__Chloroflexia	o__Chloroflexales	f__Roseiflexaceae	f__Roseiflexaceae	45	79	89	86	116	81	190	208	166	130	93	86
f__Veillonellaceae	16.5036	-7.59826	2.56238	-2.96531	0.00302376	0.0185205	down-regulated	k__Bacteria	p__Firmicutes	c__Negativicutes	o__Veillonellales-Selenomonadales	f__Veillonellaceae	f__Veillonellaceae	0	0	0	0	0	0	0	24	0	3	157	0
f__Latescibacteraceae	25.3214	-3.02459	1.05592	-2.86441	0.00417782	0.0232629	down-regulated	k__Bacteria	p__Latescibacterota	c__Latescibacteria	o__Latescibacterales	f__Latescibacteraceae	f__Latescibacteraceae	6	20	0	12	0	0	14	105	12	51	31	47
f__Latescibacterota	641.16	-1.81085	0.470812	-3.84624	0.000119945	0.00172862	down-regulated	k__Bacteria	p__Latescibacterota	c__Latescibacterota	o__Latescibacterota	f__Latescibacterota	f__Latescibacterota	373	553	162	378	187	234	276	2234	330	998	1237	685
f__Rokubacteriales	1391.59	-0.838067	0.260512	-3.217	0.00129539	0.00933444	down-regulated	k__Bacteria	p__Methylomirabilota	c__Methylomirabilia	o__Rokubacteriales	f__Rokubacteriales	f__Rokubacteriales	1160	1639	869	1384	647	870	1215	1943	1190	2189	2606	1216
f__MSB-4B10	28.0911	-4.90821	1.56302	-3.14021	0.00168827	0.0118179	down-regulated	k__Bacteria	p__Myxococcota	c__Polyangia	o__MSB-4B10	f__MSB-4B10	f__MSB-4B10	0	0	0	0	11	0	0	79	35	39	67	86
k__Bacteria_p__Planctomycetota_c___o___f__	11.2142	-3.50439	1.07531	-3.25897	0.00111817	0.00898634	down-regulated	k__Bacteria	p__Planctomycetota	c__	o__	f__	k__Bacteria_p__Planctomycetota_c___o___f__	3	5	0	0	0	4	3	55	4	18	16	22
f__Phycisphaeraceae	28.8841	-2.87415	0.759104	-3.78624	0.000152941	0.0020817	down-regulated	k__Bacteria	p__Planctomycetota	c__Phycisphaerae	o__Phycisphaerales	f__Phycisphaeraceae	f__Phycisphaeraceae	12	5	0	4	12	12	17	142	25	22	31	53
f__Pla4_lineage	64.5419	-2.52014	0.4912	-5.13057	2.8886e-07	1.01101e-05	down-regulated	k__Bacteria	p__Planctomycetota	c__Pla4_lineage	o__Pla4_lineage	f__Pla4_lineage	f__Pla4_lineage	28	41	9	28	4	18	71	197	63	84	111	105
f__Acidiferrobacteraceae	59.5137	-4.55198	1.16753	-3.89882	9.66639e-05	0.00153659	down-regulated	k__Bacteria	p__Proteobacteria	c__Gammaproteobacteria	o__Acidiferrobacterales	f__Acidiferrobacteraceae	f__Acidiferrobacteraceae	0	7	5	15	0	5	33	374	0	32	116	93
f__Sutterellaceae	194.603	-1.01489	0.314411	-3.2279	0.00124701	0.00925808	down-regulated	k__Bacteria	p__Proteobacteria	c__Gammaproteobacteria	o__Burkholderiales	f__Sutterellaceae	f__Sutterellaceae	183	89	171	182	103	111	291	148	412	325	125	229
f__KF-JG30-C25	5.15033	-5.91715	2.149	-2.75345	0.00589712	0.0294856	down-regulated	k__Bacteria	p__Proteobacteria	c__Gammaproteobacteria	o__KF-JG30-C25	f__KF-JG30-C25	f__KF-JG30-C25	0	0	0	0	0	0	4	0	0	10	24	19
f__Solimonadaceae	244.018	-3.02987	0.338295	-8.9563	3.35768e-19	8.22632e-17	down-regulated	k__Bacteria	p__Proteobacteria	c__Gammaproteobacteria	o__Salinisphaerales	f__Solimonadaceae	f__Solimonadaceae	67	85	54	54	40	48	189	663	213	496	514	428
f__Pedosphaeraceae	486.52	-1.37968	0.284957	-4.8417	1.28734e-06	3.50444e-05	down-regulated	k__Bacteria	p__Verrucomicrobiota	c__Verrucomicrobiae	o__Pedosphaerales	f__Pedosphaeraceae	f__Pedosphaeraceae	401	242	260	358	279	226	634	1393	546	497	505	497

## Sheet: GLR-CK vs. P
Family	baseMean	log2FoldChange	lfcSE	stat	pvalue	padj	group	Kingdom	Phylum	Class	Order	Family	unique	S17_D0	S17_D1	S41_D0	S41_D1	S101_D0	S101_D1	S18_D0	S18_D1	S42_D0	S42_D1	S102_D0	S102_D1
k__Bacteria_p__Actinobacteriota_c__Actinobacteria_o__Corynebacteriales_f__	68.85	9.40642	0.898928	10.464	1.26344e-25	3.58817e-23	up-regulated	k__Bacteria	p__Actinobacteriota	c__Actinobacteria	o__Corynebacteriales	f__	k__Bacteria_p__Actinobacteriota_c__Actinobacteria_o__Corynebacteriales_f__	108	118	152	140	288	156	0	0	0	0	0	0
f__KF-JG30-B3	64.5885	1.19208	0.361021	3.30198	0.00096006	0.0272657	up-regulated	k__Bacteria	p__Proteobacteria	c__Alphaproteobacteria	o__Rhizobiales	f__KF-JG30-B3	f__KF-JG30-B3	72	51	92	129	116	166	71	22	20	42	45	23
k__Bacteria_p__Proteobacteria_c__Gammaproteobacteria_o___f__	214.708	1.31793	0.302325	4.3593	1.30479e-05	0.000463199	up-regulated	k__Bacteria	p__Proteobacteria	c__Gammaproteobacteria	o__	f__	k__Bacteria_p__Proteobacteria_c__Gammaproteobacteria_o___f__	279	182	421	251	640	392	148	156	79	88	67	139
f__CCD24	75.4787	0.799797	0.249705	3.20297	0.00136017	0.0321907	up-regulated	k__Bacteria	p__Proteobacteria	c__Gammaproteobacteria	o__CCD24	f__CCD24	f__CCD24	108	61	118	113	130	129	81	62	33	29	48	56
f__Halomonadaceae	10.5612	6.70162	2.0653	3.24486	0.00117507	0.0303381	up-regulated	k__Bacteria	p__Proteobacteria	c__Gammaproteobacteria	o__Oceanospirillales	f__Halomonadaceae	f__Halomonadaceae	0	0	16	49	63	29	0	0	0	0	0	0
f__Geodermatophilaceae	53.1473	-9.34475	1.57371	-5.93804	2.88455e-09	2.73071e-07	down-regulated	k__Bacteria	p__Actinobacteriota	c__Actinobacteria	o__Frankiales	f__Geodermatophilaceae	f__Geodermatophilaceae	0	0	0	0	0	0	70	72	71	0	363	35
f__Muribaculaceae	66.71	-9.67206	2.09433	-4.61821	3.87065e-06	0.000157038	down-regulated	k__Bacteria	p__Bacteroidota	c__Bacteroidia	o__Bacteroidales	f__Muribaculaceae	f__Muribaculaceae	0	0	0	0	0	0	14	74	285	0	282	0
f__Helicobacteraceae	30.5795	-8.54655	1.54028	-5.54869	2.87811e-08	1.63477e-06	down-regulated	k__Bacteria	p__Campilobacterota	c__Campylobacteria	o__Campylobacterales	f__Helicobacteraceae	f__Helicobacteraceae	0	0	0	0	0	0	54	121	74	60	17	0
f__Erysipelotrichaceae	40.2551	-5.82022	1.40595	-4.13969	3.47768e-05	0.0010974	down-regulated	k__Bacteria	p__Firmicutes	c__Bacilli	o__Erysipelotrichales	f__Erysipelotrichaceae	f__Erysipelotrichaceae	0	0	5	0	0	5	54	206	87	61	21	0
f__Clostridiaceae	55.3861	-6.76049	1.19702	-5.64776	1.62549e-08	1.1541e-06	down-regulated	k__Bacteria	p__Firmicutes	c__Clostridia	o__Clostridiales	f__Clostridiaceae	f__Clostridiaceae	0	0	0	0	8	0	157	215	73	134	25	14
f__Peptostreptococcaceae	45.1626	-4.31609	0.903412	-4.77754	1.77453e-06	8.39945e-05	down-regulated	k__Bacteria	p__Firmicutes	c__Clostridia	o__Peptostreptococcales-Tissierellales	f__Peptostreptococcaceae	f__Peptostreptococcaceae	0	0	12	7	12	0	88	180	46	77	52	43
f__Gemmatimonadaceae	5406.81	-0.570099	0.186689	-3.05374	0.00226011	0.0493746	down-regulated	k__Bacteria	p__Gemmatimonadota	c__Gemmatimonadetes	o__Gemmatimonadales	f__Gemmatimonadaceae	f__Gemmatimonadaceae	3657	4103	4542	4769	4908	7800	6471	6727	4197	6935	5990	5048
f__Aeromonadaceae	46.1569	-24.1107	3.00388	-8.02653	1.00272e-15	1.42386e-13	down-regulated	k__Bacteria	p__Proteobacteria	c__Gammaproteobacteria	o__Aeromonadales	f__Aeromonadaceae	f__Aeromonadaceae	0	0	0	0	0	0	281	0	0	260	0	0

## Sheet: GLR-CK vs. NP
Family	baseMean	log2FoldChange	lfcSE	stat	pvalue	padj	group	Kingdom	Phylum	Class	Order	Family	unique	S15_D0	S15_D1	S39_D0	S39_D1	S99_D0	S99_D1	S18_D0	S18_D1	S42_D0	S42_D1	S102_D0	S102_D1
f__Iamiaceae	14.8548	7.17443	2.1097	3.40069	0.000672157	0.00637304	up-regulated	k__Bacteria	p__Actinobacteriota	c__Acidimicrobiia	o__Microtrichales	f__Iamiaceae	f__Iamiaceae	31	35	41	0	87	0	0	0	0	0	0	0
k__Bacteria_p__Actinobacteriota_c__Actinobacteria_o__Corynebacteriales_f__	28.8361	8.13435	1.0916	7.45176	9.21002e-14	7.85921e-12	up-regulated	k__Bacteria	p__Actinobacteriota	c__Actinobacteria	o__Corynebacteriales	f__	k__Bacteria_p__Actinobacteriota_c__Actinobacteria_o__Corynebacteriales_f__	178	121	29	44	26	36	0	0	0	0	0	0
f__Pseudonocardiaceae	381.713	1.50134	0.320065	4.69075	2.72211e-06	7.28962e-05	up-regulated	k__Bacteria	p__Actinobacteriota	c__Actinobacteria	o__Pseudonocardiales	f__Pseudonocardiaceae	f__Pseudonocardiaceae	1010	750	703	391	419	712	126	142	212	112	281	170
f__Microscillaceae	494.701	1.33844	0.403951	3.31337	0.000921788	0.00813717	up-regulated	k__Bacteria	p__Bacteroidota	c__Bacteroidia	o__Cytophagales	f__Microscillaceae	f__Microscillaceae	1443	777	824	322	551	1094	393	131	303	111	306	254
f__BIrii41	252.961	1.23308	0.28674	4.30032	1.7055e-05	0.000256828	up-regulated	k__Bacteria	p__Myxococcota	c__Polyangia	o__Polyangiales	f__BIrii41	f__BIrii41	350	338	375	328	460	529	237	150	93	148	140	71
f__KF-JG30-B3	70.8745	1.35869	0.388253	3.49949	0.000466141	0.00497217	up-regulated	k__Bacteria	p__Proteobacteria	c__Alphaproteobacteria	o__Rhizobiales	f__KF-JG30-B3	f__KF-JG30-B3	97	137	120	208	67	73	71	22	20	42	45	23
f__Rhizobiaceae	227.047	0.88436	0.263804	3.35234	0.000801325	0.0073264	up-regulated	k__Bacteria	p__Proteobacteria	c__Alphaproteobacteria	o__Rhizobiales	f__Rhizobiaceae	f__Rhizobiaceae	517	427	328	171	297	331	182	116	101	101	159	206
f__CCD24	108.107	1.51986	0.335574	4.52915	5.92226e-06	0.000116623	up-regulated	k__Bacteria	p__Proteobacteria	c__Gammaproteobacteria	o__CCD24	f__CCD24	f__CCD24	92	165	256	189	172	199	81	62	33	29	48	56
k__Bacteria_p__Proteobacteria_c__Gammaproteobacteria_o__Gammaproteobacteria_Incertae_Sedis_f__	283.939	1.20765	0.352739	3.42362	0.00061793	0.0063276	up-regulated	k__Bacteria	p__Proteobacteria	c__Gammaproteobacteria	o__Gammaproteobacteria_Incertae_Sedis	f__	k__Bacteria_p__Proteobacteria_c__Gammaproteobacteria_o__Gammaproteobacteria_Incertae_Sedis_f__	628	363	491	298	466	477	274	75	81	133	299	107
f__Steroidobacteraceae	362.111	0.805501	0.176818	4.55553	5.22529e-06	0.000116623	up-regulated	k__Bacteria	p__Proteobacteria	c__Gammaproteobacteria	o__Steroidobacterales	f__Steroidobacteraceae	f__Steroidobacteraceae	586	482	495	463	510	608	376	288	147	219	240	191
f__Rubritaleaceae	27.1167	2.41757	0.766335	3.15472	0.00160652	0.0132667	up-regulated	k__Bacteria	p__Verrucomicrobiota	c__Verrucomicrobiae	o__Verrucomicrobiales	f__Rubritaleaceae	f__Rubritaleaceae	56	15	69	12	27	131	14	6	0	5	12	12
f__Subgroup_2	58.6617	-2.81903	0.570051	-4.94522	7.60561e-07	2.78148e-05	down-regulated	k__Bacteria	p__Acidobacteriota	c__Acidobacteriae	o__Subgroup_2	f__Subgroup_2	f__Subgroup_2	13	16	24	21	6	20	72	63	192	27	64	85
f__Subgroup_22	465.502	-1.93249	0.718907	-2.6881	0.00718607	0.0498698	down-regulated	k__Bacteria	p__Acidobacteriota	c__Subgroup_22	o__Subgroup_22	f__Subgroup_22	f__Subgroup_22	401	379	33	486	58	45	576	879	271	1066	131	1025
f__IMCC26256	634.279	-0.578387	0.189251	-3.05619	0.00224169	0.0179335	down-regulated	k__Bacteria	p__Actinobacteriota	c__Acidimicrobiia	o__IMCC26256	f__IMCC26256	f__IMCC26256	686	821	587	555	444	462	690	695	606	806	512	717
k__Bacteria_p__Actinobacteriota_c__Thermoleophilia_o__Gaiellales_f__	1301.1	-0.981824	0.366602	-2.67817	0.00740255	0.0498698	down-regulated	k__Bacteria	p__Actinobacteriota	c__Thermoleophilia	o__Gaiellales	f__	k__Bacteria_p__Actinobacteriota_c__Thermoleophilia_o__Gaiellales_f__	1572	2075	668	842	696	475	1370	3115	883	1260	1355	1475
k__Bacteria_p__Armatimonadota_c__Fimbriimonadia_o__Fimbriimonadales_f__	21.9594	-8.09501	2.0617	-3.92638	8.62346e-05	0.0011038	down-regulated	k__Bacteria	p__Armatimonadota	c__Fimbriimonadia	o__Fimbriimonadales	f__	k__Bacteria_p__Armatimonadota_c__Fimbriimonadia_o__Fimbriimonadales_f__	0	0	0	0	0	0	17	85	0	51	0	85
f__Muribaculaceae	67.2159	-9.70855	2.14278	-4.53082	5.87557e-06	0.000116623	down-regulated	k__Bacteria	p__Bacteroidota	c__Bacteroidia	o__Bacteroidales	f__Muribaculaceae	f__Muribaculaceae	0	0	0	0	0	0	14	74	285	0	282	0
f__BSV26	18.4289	-4.94581	1.35071	-3.66164	0.000250604	0.00278933	down-regulated	k__Bacteria	p__Bacteroidota	c__Kryptonia	o__Kryptoniales	f__BSV26	f__BSV26	0	3	0	5	0	0	28	30	33	47	0	45
f__Helicobacteraceae	31.0138	-8.59251	1.55246	-5.53476	3.11662e-08	1.59571e-06	down-regulated	k__Bacteria	p__Campilobacterota	c__Campylobacteria	o__Campylobacterales	f__Helicobacteraceae	f__Helicobacteraceae	0	0	0	0	0	0	54	121	74	60	17	0
f__Anaerolineaceae	119.525	-1.6091	0.558138	-2.88297	0.0039394	0.0305602	down-regulated	k__Bacteria	p__Chloroflexi	c__Anaerolineae	o__Anaerolineales	f__Anaerolineaceae	f__Anaerolineaceae	123	21	54	106	59	43	106	132	137	51	130	380
f__P2-11E	179.943	-3.73725	0.730479	-5.11617	3.11802e-07	1.33036e-05	down-regulated	k__Bacteria	p__Chloroflexi	c__P2-11E	o__P2-11E	f__P2-11E	f__P2-11E	46	37	18	8	28	39	66	147	99	323	68	1011
f__Desulfovibrionaceae	28.0993	-6.40538	1.54763	-4.13884	3.49067e-05	0.000496451	down-regulated	k__Bacteria	p__Desulfobacterota	c__Desulfovibrionia	o__Desulfovibrionales	f__Desulfovibrionaceae	f__Desulfovibrionaceae	0	5	0	0	0	0	82	101	8	81	49	0
f__Erysipelotrichaceae	40.3991	-8.97415	1.58103	-5.67615	1.37761e-08	8.81668e-07	down-regulated	k__Bacteria	p__Firmicutes	c__Bacilli	o__Erysipelotrichales	f__Erysipelotrichaceae	f__Erysipelotrichaceae	0	0	0	0	0	0	54	206	87	61	21	0
f__Streptococcaceae	19.6162	-7.93264	2.06061	-3.84966	0.000118284	0.00144193	down-regulated	k__Bacteria	p__Firmicutes	c__Bacilli	o__Lactobacillales	f__Streptococcaceae	f__Streptococcaceae	0	0	0	0	0	0	75	17	0	99	35	0
f__Clostridiaceae	57.836	-4.80015	1.29789	-3.69844	0.00021693	0.00252428	down-regulated	k__Bacteria	p__Firmicutes	c__Clostridia	o__Clostridiales	f__Clostridiaceae	f__Clostridiaceae	0	4	24	0	0	0	157	215	73	134	25	14
f__Peptostreptococcaceae	44.1706	-7.32415	0.965075	-7.58921	3.21872e-14	4.11996e-12	down-regulated	k__Bacteria	p__Firmicutes	c__Clostridia	o__Peptostreptococcales-Tissierellales	f__Peptostreptococcaceae	f__Peptostreptococcaceae	4	0	0	0	0	0	88	180	46	77	52	43
k__Bacteria_p__Gemmatimonadota_c___o___f__	12.9784	-7.33476	1.66857	-4.39583	1.10352e-05	0.000201786	down-regulated	k__Bacteria	p__Gemmatimonadota	c__	o__	f__	k__Bacteria_p__Gemmatimonadota_c___o___f__	0	0	0	0	0	0	15	12	41	0	60	6
f__Gemmatimonadaceae	5715.11	-0.417529	0.155704	-2.68155	0.00732817	0.0498698	down-regulated	k__Bacteria	p__Gemmatimonadota	c__Gemmatimonadetes	o__Gemmatimonadales	f__Gemmatimonadaceae	f__Gemmatimonadaceae	6828	6694	4314	6287	5192	4483	6471	6727	4197	6935	5990	5048
f__Latescibacterota	640.302	-1.4783	0.521399	-2.83525	0.00457896	0.0334918	down-regulated	k__Bacteria	p__Latescibacterota	c__Latescibacterota	o__Latescibacterota	f__Latescibacterota	f__Latescibacterota	495	523	285	590	153	338	595	1388	167	1314	298	1347
f__Rokubacteriales	902.103	-1.2792	0.262799	-4.86761	1.12958e-06	3.61465e-05	down-regulated	k__Bacteria	p__Methylomirabilota	c__Methylomirabilia	o__Rokubacteriales	f__Rokubacteriales	f__Rokubacteriales	816	812	479	756	403	432	1117	1614	604	1328	844	1420
f__CCM11a	16.6191	-7.69259	2.26056	-3.40295	0.000666621	0.00637304	down-regulated	k__Bacteria	p__Planctomycetota	c__Phycisphaerae	o__CCM11a	f__CCM11a	f__CCM11a	0	0	0	0	0	0	0	21	3	14	0	132
f__Azospirillaceae	233.92	-1.72469	0.530517	-3.25096	0.00115016	0.00981466	down-regulated	k__Bacteria	p__Proteobacteria	c__Alphaproteobacteria	o__Azospirillales	f__Azospirillaceae	f__Azospirillaceae	147	149	84	96	140	129	363	157	421	150	775	61
f__Acidiferrobacteraceae	51.8761	-4.44546	1.56258	-2.84495	0.00444177	0.0334439	down-regulated	k__Bacteria	p__Proteobacteria	c__Gammaproteobacteria	o__Acidiferrobacterales	f__Acidiferrobacteraceae	f__Acidiferrobacteraceae	18	19	0	0	0	0	81	147	19	146	0	145
f__Aeromonadaceae	46.069	-24.13	3.00389	-8.03293	9.51708e-16	2.43637e-13	down-regulated	k__Bacteria	p__Proteobacteria	c__Gammaproteobacteria	o__Aeromonadales	f__Aeromonadaceae	f__Aeromonadaceae	0	0	0	0	0	0	281	0	0	260	0	0
f__A21b	9.42372	-6.87414	1.57818	-4.35575	1.32612e-05	0.00021218	down-regulated	k__Bacteria	p__Proteobacteria	c__Gammaproteobacteria	o__Burkholderiales	f__A21b	f__A21b	0	0	0	0	0	0	27	8	14	38	15	0
f__Enterobacteriaceae	109.069	-6.11981	1.52432	-4.01479	5.94991e-05	0.000801672	down-regulated	k__Bacteria	p__Proteobacteria	c__Gammaproteobacteria	o__Enterobacterales	f__Enterobacteriaceae	f__Enterobacteriaceae	12	13	0	0	0	0	487	296	55	362	47	0
k__Bacteria_p__Proteobacteria_c__Gammaproteobacteria_o__Xanthomonadales_f__	11.5916	-7.17213	1.53201	-4.68152	2.84751e-06	7.28962e-05	down-regulated	k__Bacteria	p__Proteobacteria	c__Gammaproteobacteria	o__Xanthomonadales	f__	k__Bacteria_p__Proteobacteria_c__Gammaproteobacteria_o__Xanthomonadales_f__	0	0	0	0	0	0	28	0	17	26	14	37
f__Zixibacteria	32.6459	-4.36612	0.997257	-4.37813	1.19704e-05	0.000204295	down-regulated	k__Bacteria	p__Zixibacteria	c__Zixibacteria	o__Zixibacteria	f__Zixibacteria	f__Zixibacteria	2	18	0	0	0	3	23	48	25	76	68	91

## Sheet: GLR-CK vs. NPM
Family	baseMean	log2FoldChange	lfcSE	stat	pvalue	padj	group	Kingdom	Phylum	Class	Order	Family	unique	S16_D0	S16_D1	S40_D0	S40_D1	S100_D0	S100_D1	S18_D0	S18_D1	S42_D0	S42_D1	S102_D0	S102_D1
k__Bacteria_p__Actinobacteriota_c__Actinobacteria_o__Corynebacteriales_f__	17.3826	7.53797	2.12103	3.55392	0.000379535	0.0035326	up-regulated	k__Bacteria	p__Actinobacteriota	c__Actinobacteria	o__Corynebacteriales	f__	k__Bacteria_p__Actinobacteriota_c__Actinobacteria_o__Corynebacteriales_f__	137	0	47	15	36	0	0	0	0	0	0	0
k__Bacteria_p__Acidobacteriota_c__Vicinamibacteria_o__Vicinamibacterales_f__	2102.89	0.693761	0.265428	2.61375	0.00895556	0.0442295	up-regulated	k__Bacteria	p__Acidobacteriota	c__Vicinamibacteria	o__Vicinamibacterales	f__	k__Bacteria_p__Acidobacteriota_c__Vicinamibacteria_o__Vicinamibacterales_f__	3070	2997	3061	2385	3256	1909	2072	1959	609	1416	2694	1191
f__BD2-11_terrestrial_group	175.648	1.51765	0.312079	4.86304	1.15596e-06	3.10825e-05	up-regulated	k__Bacteria	p__Gemmatimonadota	c__BD2-11_terrestrial_group	o__BD2-11_terrestrial_group	f__BD2-11_terrestrial_group	f__BD2-11_terrestrial_group	446	215	327	191	318	189	165	96	34	97	97	73
f__BIrii41	219.045	1.10997	0.305774	3.63003	0.000283391	0.00296924	up-regulated	k__Bacteria	p__Myxococcota	c__Polyangia	o__Polyangiales	f__BIrii41	f__BIrii41	274	191	347	474	296	323	237	150	93	148	140	71
f__CCD24	126.788	2.00209	0.334571	5.98406	2.17637e-09	1.73349e-07	up-regulated	k__Bacteria	p__Proteobacteria	c__Gammaproteobacteria	o__CCD24	f__CCD24	f__CCD24	297	156	329	106	294	140	81	62	33	29	48	56
f__CCM19a	8.02681	6.42168	2.20499	2.91235	0.00358726	0.0217029	up-regulated	k__Bacteria	p__Proteobacteria	c__Gammaproteobacteria	o__CCM19a	f__CCM19a	f__CCM19a	8	12	0	36	0	39	0	0	0	0	0	0
f__KF-JG30-B3	71.7207	1.54092	0.345105	4.46507	8.0043e-06	0.000176095	up-regulated	k__Bacteria	p__Proteobacteria	c__Alphaproteobacteria	o__Rhizobiales	f__KF-JG30-B3	f__KF-JG30-B3	110	104	172	85	134	82	71	22	20	42	45	23
f__Microscillaceae	396.037	1.05833	0.401816	2.63386	0.008442	0.0435828	up-regulated	k__Bacteria	p__Bacteroidota	c__Bacteroidia	o__Cytophagales	f__Microscillaceae	f__Microscillaceae	510	884	385	388	616	570	393	131	303	111	306	254
f__Rhizobiaceae	207.837	0.906145	0.285432	3.17464	0.00150022	0.010678	up-regulated	k__Bacteria	p__Proteobacteria	c__Alphaproteobacteria	o__Rhizobiales	f__Rhizobiaceae	f__Rhizobiaceae	172	345	239	307	301	334	182	116	101	101	159	206
f__S0134_terrestrial_group	478.272	0.936888	0.33316	2.81213	0.00492146	0.028357	up-regulated	k__Bacteria	p__Gemmatimonadota	c__S0134_terrestrial_group	o__S0134_terrestrial_group	f__S0134_terrestrial_group	f__S0134_terrestrial_group	924	549	499	538	753	735	335	298	91	373	414	489
f__Steroidobacteraceae	365.333	1.02824	0.182388	5.63766	1.72378e-08	7.33198e-07	up-regulated	k__Bacteria	p__Proteobacteria	c__Gammaproteobacteria	o__Steroidobacterales	f__Steroidobacteraceae	f__Steroidobacteraceae	479	514	451	645	663	396	376	288	147	219	240	191
f__Streptomycetaceae	250.556	1.30818	0.185167	7.06488	1.60758e-12	1.94518e-10	up-regulated	k__Bacteria	p__Actinobacteriota	c__Actinobacteria	o__Streptomycetales	f__Streptomycetaceae	f__Streptomycetaceae	298	360	303	447	504	366	182	177	115	120	130	136
k__Bacteria_p__Acidobacteriota_c___o___f__	28.1606	-4.30789	1.35121	-3.18817	0.00143176	0.0104996	down-regulated	k__Bacteria	p__Acidobacteriota	c__	o__	f__	k__Bacteria_p__Acidobacteriota_c___o___f__	18	0	0	0	0	0	65	73	49	58	31	39
k__Bacteria_p__Gemmatimonadota_c___o___f__	12.195	-5.66983	1.64433	-3.44812	0.000564507	0.00471071	down-regulated	k__Bacteria	p__Gemmatimonadota	c__	o__	f__	k__Bacteria_p__Gemmatimonadota_c___o___f__	3	0	0	0	0	0	15	12	41	0	60	6
k__Bacteria_p__Actinobacteriota_c__Thermoleophilia_o__Gaiellales_f__	1105.32	-1.24063	0.354179	-3.50285	0.000460315	0.00397844	down-regulated	k__Bacteria	p__Actinobacteriota	c__Thermoleophilia	o__Gaiellales	f__	k__Bacteria_p__Actinobacteriota_c__Thermoleophilia_o__Gaiellales_f__	1321	292	687	620	803	550	1370	3115	883	1260	1355	1475
k__Bacteria_p__Proteobacteria_c__Gammaproteobacteria_o__Xanthomonadales_f__	10.572	-6.92946	1.56139	-4.43801	9.07959e-06	0.000183105	down-regulated	k__Bacteria	p__Proteobacteria	c__Gammaproteobacteria	o__Xanthomonadales	f__	k__Bacteria_p__Proteobacteria_c__Gammaproteobacteria_o__Xanthomonadales_f__	0	0	0	0	0	0	28	0	17	26	14	37
f__67-14	328.767	-1.17558	0.29187	-4.02774	5.63149e-05	0.000757123	down-regulated	k__Bacteria	p__Actinobacteriota	c__Thermoleophilia	o__Solirubrobacterales	f__67-14	f__67-14	247	278	194	172	263	139	484	920	227	319	424	435
f__A0839	6.36988	-6.19637	1.04331	-5.93914	2.86528e-09	1.73349e-07	down-regulated	k__Bacteria	p__Proteobacteria	c__Alphaproteobacteria	o__Rhizobiales	f__A0839	f__A0839	0	0	0	0	0	0	13	13	10	12	10	17
f__Acetobacteraceae	13.3126	-7.26123	2.23232	-3.25277	0.00114286	0.00921904	down-regulated	k__Bacteria	p__Proteobacteria	c__Alphaproteobacteria	o__Acetobacterales	f__Acetobacteraceae	f__Acetobacteraceae	0	0	0	0	0	0	0	14	69	4	48	0
f__Acidiferrobacteraceae	45.6522	-5.19545	1.73985	-2.98615	0.00282518	0.0189915	down-regulated	k__Bacteria	p__Proteobacteria	c__Gammaproteobacteria	o__Acidiferrobacterales	f__Acidiferrobacteraceae	f__Acidiferrobacteraceae	0	0	0	0	18	0	81	147	19	146	0	145
f__Azospirillaceae	197.035	-2.43927	0.843395	-2.8922	0.00382549	0.0225797	down-regulated	k__Bacteria	p__Proteobacteria	c__Alphaproteobacteria	o__Azospirillales	f__Azospirillaceae	f__Azospirillaceae	50	87	0	77	90	81	363	157	421	150	775	61
f__BSV26	16.805	-4.74611	1.61897	-2.93157	0.00337255	0.0214778	down-regulated	k__Bacteria	p__Bacteroidota	c__Kryptonia	o__Kryptoniales	f__BSV26	f__BSV26	8	0	0	0	0	0	28	30	33	47	0	45
f__Candidatus_Yanofskybacteria	15.4092	-7.47424	1.78249	-4.19315	2.75104e-05	0.000416095	down-regulated	k__Bacteria	p__Patescibacteria	c__Parcubacteria	o__Candidatus_Yanofskybacteria	f__Candidatus_Yanofskybacteria	f__Candidatus_Yanofskybacteria	0	0	0	0	0	0	14	13	6	16	0	135
f__CCM11a	14.2252	-7.35882	2.27088	-3.24052	0.00119313	0.00931408	down-regulated	k__Bacteria	p__Planctomycetota	c__Phycisphaerae	o__CCM11a	f__CCM11a	f__CCM11a	0	0	0	0	0	0	0	21	3	14	0	132
f__Clostridiaceae	51.1142	-9.20403	1.19386	-7.70945	1.26365e-14	3.05803e-12	down-regulated	k__Bacteria	p__Firmicutes	c__Clostridia	o__Clostridiales	f__Clostridiaceae	f__Clostridiaceae	0	0	0	0	0	0	157	215	73	134	25	14
f__Enterobacteriaceae	104.288	-4.49929	1.7159	-2.62211	0.00873861	0.0440571	down-regulated	k__Bacteria	p__Proteobacteria	c__Gammaproteobacteria	o__Enterobacterales	f__Enterobacteriaceae	f__Enterobacteriaceae	13	40	0	0	0	0	487	296	55	362	47	0
f__Erysipelotrichaceae	36.6128	-8.72229	1.59887	-5.45528	4.88951e-08	1.69037e-06	down-regulated	k__Bacteria	p__Firmicutes	c__Bacilli	o__Erysipelotrichales	f__Erysipelotrichaceae	f__Erysipelotrichaceae	0	0	0	0	0	0	54	206	87	61	21	0
f__GAL15	605.262	-1.19692	0.466656	-2.56489	0.0103209	0.0499531	down-regulated	k__Bacteria	p__GAL15	c__GAL15	o__GAL15	f__GAL15	f__GAL15	864	234	412	296	342	237	911	1766	852	526	278	666
f__Geminicoccaceae	124.046	-1.55199	0.3657	-4.2439	2.19668e-05	0.000354399	down-regulated	k__Bacteria	p__Proteobacteria	c__Alphaproteobacteria	o__Tistrellales	f__Geminicoccaceae	f__Geminicoccaceae	50	57	54	63	98	80	186	265	128	95	355	98
f__Haliangiaceae	531.398	-0.569149	0.202986	-2.80388	0.00504915	0.0284161	down-regulated	k__Bacteria	p__Myxococcota	c__Polyangia	o__Haliangiales	f__Haliangiaceae	f__Haliangiaceae	343	305	474	580	637	416	673	574	458	591	704	765
f__Helicobacteraceae	28.3874	-8.35488	1.57515	-5.30417	1.13186e-07	3.42388e-06	down-regulated	k__Bacteria	p__Campilobacterota	c__Campylobacteria	o__Campylobacterales	f__Helicobacteraceae	f__Helicobacteraceae	0	0	0	0	0	0	54	121	74	60	17	0
f__Lactobacillaceae	19.7193	-7.82908	1.81698	-4.30885	1.64102e-05	0.000283662	down-regulated	k__Bacteria	p__Firmicutes	c__Bacilli	o__Lactobacillales	f__Lactobacillaceae	f__Lactobacillaceae	0	0	0	0	0	0	16	12	61	3	131	0
f__Latescibacterota	516.307	-2.15649	0.613612	-3.51442	0.000440716	0.00395012	down-regulated	k__Bacteria	p__Latescibacterota	c__Latescibacterota	o__Latescibacterota	f__Latescibacterota	f__Latescibacterota	318	95	415	88	287	54	595	1388	167	1314	298	1347
f__Lineage_IV	7.89007	-3.62679	0.95781	-3.78655	0.000152754	0.00176031	down-regulated	k__Bacteria	p__Elusimicrobiota	c__Elusimicrobia	o__Lineage_IV	f__Lineage_IV	f__Lineage_IV	4	0	0	0	4	0	16	16	11	10	9	25
f__MB-A2-108	938.984	-1.19284	0.453042	-2.63296	0.00846444	0.0435828	down-regulated	k__Bacteria	p__Actinobacteriota	c__MB-A2-108	o__MB-A2-108	f__MB-A2-108	f__MB-A2-108	1232	204	840	439	555	443	1307	2038	1388	1351	518	968
f__MSB-4B10	25.4876	-8.20035	2.01523	-4.06919	4.7177e-05	0.000671579	down-regulated	k__Bacteria	p__Myxococcota	c__Polyangia	o__MSB-4B10	f__MSB-4B10	f__MSB-4B10	0	0	0	0	0	0	74	97	0	82	0	66
f__Muribaculaceae	62.1607	-9.48586	2.16442	-4.38264	1.17249e-05	0.000218263	down-regulated	k__Bacteria	p__Bacteroidota	c__Bacteroidia	o__Bacteroidales	f__Muribaculaceae	f__Muribaculaceae	0	0	0	0	0	0	14	74	285	0	282	0
f__P2-11E	181.923	-2.06644	0.709111	-2.91413	0.00356685	0.0217029	down-regulated	k__Bacteria	p__Chloroflexi	c__P2-11E	o__P2-11E	f__P2-11E	f__P2-11E	83	32	123	57	133	37	66	147	99	323	68	1011
f__Paenibacillaceae	206.963	-1.47149	0.398484	-3.69272	0.000221873	0.0024406	down-regulated	k__Bacteria	p__Firmicutes	c__Bacilli	o__Paenibacillales	f__Paenibacillaceae	f__Paenibacillaceae	165	99	170	68	105	94	184	248	411	240	198	414
f__Peptostreptococcaceae	42.1352	-4.04727	1.49839	-2.70108	0.00691142	0.0371681	down-regulated	k__Bacteria	p__Firmicutes	c__Clostridia	o__Peptostreptococcales-Tissierellales	f__Peptostreptococcaceae	f__Peptostreptococcaceae	0	28	0	0	0	0	88	180	46	77	52	43
f__Phormidiaceae	62.0116	-5.91839	1.83412	-3.22683	0.00125169	0.00946587	down-regulated	k__Bacteria	p__Cyanobacteria	c__Cyanobacteriia	o__Cyanobacteriales	f__Phormidiaceae	f__Phormidiaceae	0	0	0	13	0	0	48	0	395	34	51	45
f__Propionibacteriaceae	25.851	-4.26511	1.36303	-3.12914	0.00175317	0.0121219	down-regulated	k__Bacteria	p__Actinobacteriota	c__Actinobacteria	o__Propionibacteriales	f__Propionibacteriaceae	f__Propionibacteriaceae	17	0	0	0	0	0	49	55	26	24	106	42
f__Rhodobacteraceae	97.5952	-4.42677	1.48914	-2.9727	0.00295191	0.0193071	down-regulated	k__Bacteria	p__Proteobacteria	c__Alphaproteobacteria	o__Rhodobacterales	f__Rhodobacteraceae	f__Rhodobacteraceae	0	29	0	0	0	20	96	54	563	89	71	25
f__Rokubacteriales	892.248	-0.870498	0.322051	-2.70298	0.00687205	0.0371681	down-regulated	k__Bacteria	p__Methylomirabilota	c__Methylomirabilia	o__Rokubacteriales	f__Rokubacteriales	f__Rokubacteriales	1007	441	1036	413	833	385	1117	1614	604	1328	844	1420
f__Rubrobacteriaceae	216.615	-1.92737	0.34243	-5.6285	1.81785e-08	7.33198e-07	down-regulated	k__Bacteria	p__Actinobacteriota	c__Rubrobacteria	o__Rubrobacterales	f__Rubrobacteriaceae	f__Rubrobacteriaceae	163	110	65	90	95	56	334	473	206	204	621	256
f__Solimonadaceae	189.266	-2.87029	0.744352	-3.85609	0.000115215	0.0013941	down-regulated	k__Bacteria	p__Proteobacteria	c__Gammaproteobacteria	o__Salinisphaerales	f__Solimonadaceae	f__Solimonadaceae	78	63	64	0	66	24	403	158	156	434	183	641
f__Solirubrobacteraceae	298.437	-0.986082	0.273319	-3.60781	0.000308792	0.0029891	down-regulated	k__Bacteria	p__Actinobacteriota	c__Thermoleophilia	o__Solirubrobacterales	f__Solirubrobacteraceae	f__Solirubrobacteraceae	221	256	166	170	164	269	391	590	249	269	486	417
f__Subgroup_22	366.799	-3.26218	0.725608	-4.49578	6.93145e-06	0.000167741	down-regulated	k__Bacteria	p__Acidobacteriota	c__Subgroup_22	o__Subgroup_22	f__Subgroup_22	f__Subgroup_22	260	26	65	9	51	42	576	879	271	1066	131	1025
f__Sutterellaceae	139.786	-1.41693	0.391403	-3.62012	0.00029447	0.00296924	down-regulated	k__Bacteria	p__Proteobacteria	c__Gammaproteobacteria	o__Burkholderiales	f__Sutterellaceae	f__Sutterellaceae	86	56	40	109	121	79	375	156	98	162	359	110
f__WX65	46.4674	-4.49406	1.14729	-3.9171	8.96223e-05	0.0011415	down-regulated	k__Bacteria	p__Methylomirabilota	c__Methylomirabilia	o__Rokubacteriales	f__WX65	f__WX65	13	0	13	0	0	0	98	143	66	109	26	85
